# Supplementary material for: In vitro differentiation of human embryonic stem cells into ovarian follicle-like cells
Source: Nat Commun. 2017 Jun 12;8:15680. doi: 10.1038/ncomms15680 (PMC5472783; doi:10.1038/ncomms15680)
Supplement: Supplementary Data 1 — Differentially expressed genes of ES, SDE and FLCs [file ncomms15680-s1.xlsx]

## Sheet: Sheet1
Supplementary Data 1.Differentially expressed genes of ES, SDE and FLCs
	Group1:	high expression in ES
	Group2:	high expression in SDE
	Group3:	high expression in FLC
Gene	Group#	ES_1	ES_2	SDE_1	SDE_2	FLC_1	FLC_2
RPLP1	1	41520	52252.6	11490.2	15985.9	11930.3	7784.86
RPLP2	1	22619.5	31208.7	9583.19	12579.7	10905.7	11307.5
RPS18	1	21948.1	27776.4	9445.53	10528.4	15261	5005.81
RPL41	1	27420.3	27106.2	4429.63	9798.29	10439.2	2343.2
RPS12	1	22541.8	25631.9	3927.91	12043	10377.5	3578.12
RPS16	1	16533.5	23850.4	9892.23	10135.2	10121.4	6349.98
RPS8	1	18286	23543.5	4846.24	9025.99	11940.2	6051.73
RPLP0	1	17404.9	21681.8	4603.45	5057.11	12974.2	6268.51
RPL19	1	16265.8	20325.4	6165.1	10164.9	6888.69	5857.73
RPS13	1	15590.5	19552.3	6967.25	10185.2	4742.07	4443.1
RPS28	1	13542.1	19354.3	3150.38	5978.54	7808.93	4274.31
RPS2	1	12474.2	14581.7	5452.05	7479.83	9656.83	4362.82
RPL26	1	14361.7	17008.7	3688.52	8448.13	7651.47	2684.55
RPS10	1	11266.5	13870.2	4436.1	8113.72	8281.01	3132.51
RPS27	1	13267.4	20537.1	3990.44	4362.81	3313.9	2009.89
RPS15A	1	11813.5	14816.9	4105.27	9222.12	4377.2	1908.35
RPS20	1	12877.4	15681.2	1906.35	5686.68	4522.75	1987.01
RPS25	1	10565.4	11027.6	2008.43	5108.48	6326.58	2969.18
RPS27A	1	10320.4	11225.5	2718.92	5547.55	3359.35	1551.42
RPS24	1	9869.81	10322.7	2004.65	5986.97	4319.59	2184.8
RPS6	1	9320.5	8372.39	1418.24	3921.82	7365.02	3311.99
RPL37A	1	8944.6	12152.5	1951.86	4373.73	3927.45	2150.42
RPS21	1	8062.92	11673.9	773.084	2626.26	3139.25	2372.27
RPL31	1	8575.6	10203.7	1900.15	3771.09	3057.91	1023.43
RPL29	1	5608.88	7121.55	2473.64	4132.57	3747.22	1956.11
COX7C	1	5605.65	7129.18	1295.85	3124.81	1285.62	572.434
RPS29	1	6557.63	8638.08	393.541	1253.16	433.98	317.521
RPL14	1	4408.81	4990.49	983.63	2126.55	2059.01	804.527
RPL34	1	3439.17	3979.68	771.935	2568.16	1055.07	530.997
RPL10	1	2612.43	3035.12	836.711	1618.89	1898.4	1268.67
RPL38	1	3018.67	4519.84	952.331	1243.37	891.632	512.045
PTMA	1	2257.43	3095.98	844.845	920.807	1609.76	1474.55
H2AFZ	1	2042.38	2526.85	1071.7	1437.59	1451.57	436.595
RPL28	1	1871.05	2342.54	656.442	1460.81	555.099	541.183
SNRPD2	1	1700.43	1964.6	846.253	1219.71	1100.35	257.653
RPS23	1	1954.79	2391.93	273.653	760.503	595.438	333.358
SLIRP	1	1343.92	2032.41	458.688	1873.45	154.724	60.2152
MT2A	1	894.635	2974.97	317.345	514.866	352.645	359.625
RPL37	1	1584.58	2012.66	156.429	659.356	557.935	229.448
RPL27A	1	1060.92	1256.41	227.756	708.588	651.439	481.274
PRDX1	1	1200.22	1392.62	291.819	620.348	530.739	248.602
ATP5I	1	1127.66	1616.04	99.1847	393.774	231.433	81.9788
SNHG5	1	1186.36	941.223	217.784	487.792	46.4791	243.86
RPL22	1	646.256	731.07	348.246	418.073	297.029	104.416
PABPC1	1	502.05	465.22	161.774	57.6723	318.739	211.631
TSTD1	1	450.211	397.283	58.1078	120.51	377.545	86.9739
SNRPE	1	331.275	406.431	99.02	351.511	46.0181	17.1065
S100A13	1	297.226	334.004	66.0556	72.1406	388.263	54.3792
SNRPF	1	274.029	369.042	83.8374	221.73	81.4702	24.608
PHGDH	1	231.339	256.147	21.2956	55.3775	199.684	203.665
NDUFB1	1	284.225	390.804	75.1919	135.139	31.0556	31.6154
MGST1	1	371.328	374.338	19.8744	51.0285	74.5784	12.2362
MT1E	1	185.469	530.741	14.4876	4.18171	150.874	9.33613
TIMM10	1	184.951	238.871	62.8467	201.669	5.34725	48.6574
CKS2	1	204.931	233.028	27.9984	137.829	70.1709	55.793
LAMTOR2	1	167.313	207.484	25.3489	110.32	107.73	110.139
PET100	1	203.075	258.652	26.6533	158.234	4.74762	9.41246
RPSAP58	1	185.932	212.614	32.7173	100.813	66.0546	37.061
SNHG19	1	175.802	250.286	45.4352	45.0784	7.944	72.5821
LIN28A	1	256.92	223.025	2.48331	10.2388	46.161	2.32455
COA6	1	124.074	152.337	97.326	135.678	2.08413	28.5903
LHX5-AS1	1	233.05	51.8129	44.5468	188.74	0.546463	0
GGCT	1	130.661	116.456	56.3557	53.3378	56.5638	35.9351
RPSAP9	1	133.361	146.53	33.7337	73.5015	30.1489	25.7384
MT1M	1	104.501	313.665	0.519371	0.461393	0.718266	0
CENPW	1	134.128	128.877	15.6828	127.038	5.00813	5.01213
HIST1H4C	1	149.801	174.342	26.222	24.9362	8.51856	23.1528
APOC1	1	128.889	136.145	37.3921	0.836858	93.9928	4.97959
PAICS	1	93.0785	95.9492	22.0284	34.9675	80.9098	34.0882
ASS1	1	98.5784	97.505	7.88335	4.63564	66.3054	79.838
PMEL	1	132.771	104.799	0.623882	8.12703	58.8692	8.77342
SMIM4	1	81.0245	100.431	22.1877	64.0859	6.14121	28.4346
SFRP1	1	141.198	99.5216	8.65848	0.440568	0.307739	51.5375
UGP2	1	87.9967	68.1994	18.3417	20.7195	61.0238	34.6705
CDKN3	1	69.1777	81.4399	1.01628	130.126	7.96391	0.806659
LSM6	1	87.0648	85.445	12.4026	54.7224	23.3216	26.3502
MIS18A	1	62.6453	71.5206	29.7328	80.6883	0.771097	16.6186
KIAA0101	1	108.655	77.4314	5.18505	18.0189	35.9691	14.0416
GJA1	1	73.3734	63.3325	8.76292	42.4673	60.4719	9.11778
DMKN	1	78.7356	78.9386	0.881681	0.260632	83.3426	13.3372
LITAF	1	108.595	98.0939	1.56384	2.67054	16.8395	17.7252
LARP7	1	72.9937	60.3432	32.8953	57.183	10.5362	1.1326
HIST1H2BH	1	65.1866	89.4873	1.13894	60.2239	5.50565	1.26147
IMPA2	1	82.8778	93.4167	0.53226	18.7273	17.7955	5.02033
RBPMS	1	66.3014	68.3025	0.899379	12.8376	41.5802	21.3926
PSAT1	1	57.2323	66.3398	5.63607	7.93453	62.7238	10.7247
LAPTM4A	1	64.8899	61.6119	15.9337	11.1078	39.04	16.9213
AAMDC	1	60.4906	65.6176	29.6057	49.855	1.56095	1.96456
PSMG4	1	48.674	61.115	11.9533	80.5755	5.071	0.740241
RARRES2	1	106.735	63.953	0.909723	3.3393	19.5527	0.703681
CBS	1	50.4304	47.2669	2.22892	12.4987	61.8696	19.9487
SCGB3A2	1	54.3682	117.238	0	1.6678	0	0.366994
SNHG3	1	49.9859	62.1719	15.9068	30.6692	0.987019	13.7781
CNFN	1	58.4191	103.291	1.6938	2.25443	0.706195	0
PLA2G16	1	77.7245	74.9695	1.92997	6.49664	4.92072	0.285696
CENPN	1	40.4362	41.7237	5.69905	21.9678	49.2619	0.589445
DNMT3B	1	65.3297	46.7024	6.27888	10.0847	3.27095	26.0455
UBE2E1	1	37.6712	43.2163	20.8665	49.72	0.276649	5.81553
APOE	1	62.794	26.1179	3.60588	1.69424	53.4799	6.66508
TOPORS-AS1	1	36.7188	46.4103	19.3121	41.6728	0.85318	1.25237
ERP29	1	36.8914	38.2021	11.3587	12.1586	28.508	13.0593
MND1	1	37.9504	41.4586	4.1564	16.2222	13.183	4.27881
RMI2	1	41.0771	45.7625	0.617869	16.6619	0.432348	7.69596
PODXL	1	36.281	44.013	2.14463	4.45154	22.4649	2.70983
MTHFD1	1	25.6557	35.1698	17.6691	16.4562	0.776455	16.3247
DPPA3	1	32.092	33.1237	16.301	14.1312	6.61983	8.16436
ALPL	1	38.8462	32.7051	7.84435	1.8576	26.1593	0.411331
NR6A1	1	29.7651	28.1326	0.838815	2.29734	46.039	0.610459
RAB13	1	30.8019	22.0117	1.48952	10.6598	1.77804	36.768
S100A4	1	20.1064	39.9796	0.723902	1.36339	35.8995	3.0216
LINC01481	1	24.2471	29.6943	8.89264	32.8272	0.679579	0.26371
POU5F1	1	32.9348	25.8711	0.586989	0.311315	34.4775	0.406275
CDK1	1	25.8219	25.5095	1.80091	7.52444	26.1069	6.15265
ART5	1	38.9067	31.3548	0.251487	3.47639	0.592384	17.6209
CMTM7	1	22.3327	26.3408	0.258241	5.27064	21.8068	8.01722
PIK3CD-AS2	1	39.1755	36.0804	0	5.2493	2.32345	0
RBPMS2	1	26.9912	28.1449	1.80453	9.12774	6.08167	10.2016
CDCA8	1	23.0137	20.5189	4.59596	13.6877	3.85982	14.7901
USP9X	1	22.7255	23.0474	11.9054	8.33274	5.94766	7.54496
MYCN	1	15.3304	26.4463	1.46486	9.38985	13.0155	13.4583
C16orf59	1	26.9694	27.4441	0.434238	10.393	0.825381	12.9907
CLDN6	1	25.4198	28.1114	1.68841	3.87027	14.988	0.14185
LECT1	1	33.1725	38.0827	0.430965	0.463547	0	0
PRTG	1	22.0031	27.8112	2.06786	5.60091	11.2173	0.335846
IPW	1	20.0242	16.1463	3.60428	5.7513	13.3716	10.081
CYP2S1	1	35.6613	32.4133	0.213906	0.078101	0.174895	0.194326
SMCO4	1	24.9236	20.4018	7.95287	7.84534	0.252713	6.80665
FGFBP3	1	10.9139	36.9804	2.59777	16.1435	0.076924	1.33009
SDHAF4	1	36.5217	25.9622	0.342887	4.88142	0	0
KRTCAP3	1	30.9953	30.3175	0.138015	1.29349	0	3.40419
PRIM1	1	23.6764	19.429	6.36856	9.36669	0.198161	6.19692
DPPA4	1	19.5179	18.252	1.38333	3.21531	22.6921	0.029888
BCAT1	1	20.8864	24.1237	4.86811	8.51171	2.46505	3.61793
IRX2	1	14.5847	24.8685	2.61764	16.1582	0.970125	4.87435
HMGN5	1	21.6429	26.8287	2.12814	8.78539	3.1724	0.949884
CKMT1A	1	20.6806	17.7496	10.4859	7.21188	0.078132	7.0001
MAPKAPK3	1	14.5793	17.3541	11.754	15.4486	0.309824	3.75089
TIMELESS	1	19.922	16.2086	0.18913	7.31934	19.0608	0.387541
LEFTY2	1	10.8317	50.7147	0.046301	0.655871	0.35829	0.042249
PIF1	1	27.7027	16.551	0.104027	3.70134	2.33663	12.1402
EBPL	1	17.9948	18.4245	12.3816	8.41462	0.280545	2.02359
HTATIP2	1	17.0791	27.9598	13.3479	0.170331	0.37501	0.42432
UCP2	1	17.6482	13.4884	0.428507	4.23639	14.3182	8.20601
HDHD2	1	13.3346	17.5013	13.075	12.9221	0.092225	1.39984
TIMM8A	1	23.0289	21.9037	1.5836	10.5293	0.604713	0.581246
SMC4	1	15.2857	14.6979	3.55889	8.25313	13.2795	2.83151
GDPD2	1	14.4898	16.5289	0	5.04119	0.098253	21.6199
COL9A3	1	12.8763	17.4619	0.151602	0.580541	21.5665	3.41187
FAM71E1	1	16.6789	12.1654	20.4131	6.33853	0.061764	0.327878
MAGOH	1	20.9441	9.97648	0.88093	21.7963	0.368901	1.5293
DLGAP5	1	21.8223	20.4116	0.573308	8.47209	3.21648	0.279231
LINC01405	1	47.345	5.59814	0	0	0	1.09495
PKDCC	1	17.6109	13.508	2.85967	0.864651	14.4235	4.48164
ROR1	1	24.9627	17.442	1.05705	0.933624	8.62447	0.267286
GLDC	1	14.9625	14.1268	4.28472	9.23533	5.22776	4.83636
CRIP3	1	27.3723	24.075	0.123896	0.129891	0	0.116813
MFI2-AS1	1	22.372	15.0426	4.36876	3.66248	0.261747	5.76889
LRIG1	1	13.4989	16.3112	8.16286	5.55975	2.14307	5.69949
SMAGP	1	21.954	14.2767	3.15503	0.445027	2.05945	9.44305
MT1L	1	10.6807	39.5529	0	0.495125	0.390802	0
SLC7A3	1	26.6111	20.4274	0.042539	1.06888	0.119309	2.6378
RAD51AP1	1	15.7287	13.8614	0.431261	3.80292	14.1119	2.59389
ZNF695	1	19.2017	16.465	5.02095	5.09886	0.086612	3.37701
RNASEH2B	1	12.0308	12.5118	5.08301	4.08719	0.171167	14.2856
MT1JP	1	15.144	30.9157	0	0	0	0
RAD51	1	13.4466	16.2824	0.455376	7.80047	1.50526	5.7741
WDR4	1	15.6917	15.1053	3.69209	8.59434	0.31726	0.177752
PPM1N	1	12.4082	10.6095	0.058308	0.63142	16.2529	3.10134
CYB5R2	1	15.7551	23.9523	0.281462	0.099816	0.217685	2.65957
DSN1	1	12.8227	11.9618	5.32631	6.23035	3.37203	3.19969
DIAPH2	1	21.7799	14.5981	2.21901	0.315448	0.518444	2.01221
DSCC1	1	11.1056	10.0941	0.840415	4.17502	11.3947	3.29167
LMO1	1	15.2253	8.33155	11.9467	3.32613	0	0
PPAT	1	10.3108	12.478	6.2986	4.27624	2.05379	2.93612
MCM4	1	11.0593	12.5985	4.39919	3.53345	0.933154	5.60242
VAMP8	1	8.75332	16.19	1.35241	10.579	0.472048	0.162533
LOC93622	1	10.2269	9.18427	10.0607	6.77815	0.295327	0.165873
POLE2	1	13.5494	13.6123	1.44631	6.27946	1.51952	0.103649
LOC730202	1	9.40104	9.20673	0	16.7207	0.293351	0.411913
SLC29A1	1	15.3907	16.4012	0.307446	1.96426	1.53869	0.040031
TSPAN33	1	10.0368	8.42019	2.40559	12.7869	0.046834	1.12202
FGFR2	1	13.7719	9.59548	0.122345	3.52965	2.94001	4.83912
TAF15	1	10.7278	9.20821	2.68055	11.5466	0.184667	0
RAB25	1	11.423	6.59064	0	0.110086	15.9282	0.194429
CDCA7L	1	12.9551	16.7274	0.067112	2.75951	0.066845	1.01007
CENPA	1	11.8587	9.05526	1.4216	3.99171	0.407702	6.80373
LOC100506082	1	13.6818	18.4239	0	1.33215	0	0
COCH	1	10.3309	6.85715	0.440215	0.321292	14.0884	1.36916
BST2	1	19.6842	12.0687	0.339909	0.2388	0.475346	0.531713
LOC101559451	1	15.9693	11.4416	0	5.18575	0.302145	0
AVEN	1	9.4468	10.6599	2.74094	3.53217	6.13192	0.184578
PLA2G2A	1	14.3272	14.9884	0.275118	0	0.096103	2.8704
GRTP1	1	12.5874	13.7521	0.217961	5.1535	0.101662	0.098754
GPX8	1	8.71589	7.66727	2.6672	3.18994	0.427786	8.72792
TLCD1	1	16.6432	13.329	0.137801	1.14309	0.096281	0
SREK1IP1	1	8.137	8.51104	3.79276	9.61781	0.899981	0.19439
STK26	1	7.08256	9.54544	0.384488	0.782051	8.94703	4.13352
HELLS	1	11.9291	8.56611	2.3251	3.13985	2.14982	2.49346
COL9A1	1	10.8902	9.51254	0.060327	0.463855	3.82687	5.24947
CCKBR	1	12.546	4.29876	0	0	13.0482	0
NMRK2	1	11.3612	15.1688	0.989306	1.59194	0.138766	0.382432
MAP2K6	1	10.8777	7.94419	3.05155	2.79975	0	4.81343
LIN7A	1	9.88931	11.2226	0.352325	2.81937	0	4.25309
LOC100506100	1	9.75503	10.6908	7.66457	0	0.197548	0
USP44	1	12.99	13.0625	0.10044	1.85092	0.123223	0
CLDN3	1	15.9164	11.9656	0.168348	0	0.058907	0
KLK8	1	5.74762	9.11223	0.146245	0	12.1511	0
HIST1H1E	1	15.912	9.13668	0.332051	1.70568	0	0
SC5D	1	5.13121	8.74343	1.72896	3.81877	0.105429	6.91113
CYP2R1	1	5.96818	8.02975	4.15614	6.55114	0.131297	1.32053
FEZF1	1	19.4498	6.48265	0	0.10342	0.03327	0
LINC01224	1	7.79152	7.86717	0.118878	8.48769	0.111071	1.47843
ZFP36L2	1	8.36861	8.14328	0.465074	1.80663	5.66282	1.37237
RPL19P12	1	8.25521	6.66812	7.35056	2.70553	0.27424	0.137085
OR7E12P	1	12.8865	9.50323	0	2.68838	0.063027	0.111618
SLC27A5	1	10.5366	6.96682	3.12655	3.94269	0.084264	0.036482
DLEU1	1	10.0491	9.30965	0.283652	3.61698	0.602624	0.548786
LGR4	1	9.75821	11.7187	0.706277	1.11585	0.035375	1.06113
COQ2	1	7.59056	6.8813	2.08898	1.92646	0.086053	5.19043
DKFZP586I1420	1	9.67207	7.59977	2.13566	3.97665	0.071276	0.030774
DGUOK-AS1	1	11.3686	11.8461	0	0	0	0
ZSCAN10	1	7.30862	5.10692	0.376855	0.045717	10.3278	0
ORC1	1	9.00529	6.07055	3.57574	4.15349	0.122218	0.13163
PRODH	1	10.0264	12.4117	0.048798	0.265491	0.068372	0.089148
DCP2	1	6.57382	5.86283	2.20933	2.25091	2.98385	2.65457
CHTF18	1	7.15813	4.08235	0.118937	0.784025	3.10546	7.20825
BUB1B	1	8.68118	7.35286	0.941106	3.82563	1.48871	0.043637
EFCAB11	1	7.33567	5.67607	0.755599	2.66134	5.78455	0.03118
PHF6	1	4.8315	6.26737	2.33376	8.46288	0.014104	0.090801
FAM159B	1	9.57163	12.0712	0	0.255856	0	0
TSACC	1	5.53033	8.86499	0	7.38866	0	0
ZNF93	1	6.6016	9.60901	0.631524	3.68168	0.046591	1.20663
JAKMIP2-AS1	1	11.2221	9.67317	0.509746	0.277022	0	0
SLC39A14	1	7.03054	6.3101	1.47671	2.32158	0.066359	4.37287
FOLR1	1	4.23047	6.34098	0	0.131865	0	9.98384
HLA-DOA	1	6.63745	5.32808	0	0.057403	8.59128	0
ASF1B	1	7.98746	5.4026	0.172872	6.49194	0.363223	0.052829
PWARSN	1	8.64994	6.3883	1.32272	3.46714	0.038603	0.151424
PYCARD	1	11.3997	6.74011	0	1.2208	0.59365	0
GYLTL1B	1	9.64278	8.01793	0.076695	0	2.15012	0.034872
FADD	1	5.27318	7.63229	0.584636	5.71272	0.260601	0.291812
WNT4	1	4.67643	5.18502	3.27242	5.89404	0	0.520685
SYTL1	1	8.72311	9.80211	0	0	0	1.01891
L1TD1	1	10.0425	8.71593	0.292723	0.153512	0.048814	0.041952
GPR143	1	9.64045	8.13787	0.354303	1.02275	0.082711	0
LFNG	1	7.6556	5.51721	0	0.460052	0.065871	5.20614
GSTO2	1	6.36922	9.94186	0.15322	2.18213	0.10701	0
SALL4	1	10.0872	6.49057	0.234678	1.52117	0.127955	0.235953
FEZF1-AS1	1	13.2415	3.39128	0.035215	0	0.02468	1.88716
SWSAP1	1	5.38436	4.88952	0.484044	7.46122	0.169491	0.111075
HDAC8	1	5.91153	6.0298	1.77407	4.54282	0.08199	0.109819
CDA	1	8.88839	9.54463	0	0	0	0
GRB14	1	9.42393	5.48547	3.36997	0.048356	0.031068	0
CRYBA4	1	6.96994	5.05744	6.15668	0	0	0
SFXN2	1	7.56698	8.33798	0.183102	1.72399	0.076991	0.033282
PLEKHB1	1	7.34246	3.91909	0.096297	1.51992	4.45285	0.483683
SMOC1	1	3.89489	6.95583	0.048905	6.46743	0.20571	0.044224
TMX1	1	6.26989	4.71505	1.57327	2.84422	0.153199	2.03306
SOX21	1	6.50485	6.16422	0.063325	4.72628	0	0
SERPINB1	1	5.08968	6.56228	0.14032	0.538645	1.32782	3.63239
TMEM64	1	3.49515	7.08594	1.33404	1.09472	1.44316	2.76848
MYLPF	1	10.2907	5.85463	0.447769	0.447722	0	0
SETD9	1	4.78336	5.22256	0.637826	6.09173	0.052374	0
UGT3A2	1	6.80045	5.50359	0.083445	0	0.037227	4.22714
COA7	1	7.03365	5.46766	0.683644	1.44049	0.127726	1.62142
DMBX1	1	12.0716	3.94864	0	0.212409	0	0.029195
CLPSL2	1	7.76999	7.62271	0.633483	0	0	0
C20orf195	1	5.86647	4.19956	4.63344	1.17484	0.070457	0
FAIM	1	4.83145	4.61892	5.87445	0.549294	0	0
NRP2	1	4.42601	4.68736	0.740487	0.638966	3.11554	2.26524
LINC00960	1	3.67618	6.29943	0.918487	1.07152	0	3.88304
MAN2A1	1	5.31476	3.55767	0.892108	0.636715	4.50803	0.813678
TMEM52	1	5.34049	9.33591	0.988231	0	0	0
KLHDC4	1	5.47729	4.5046	0.056635	1.22391	0.400732	3.86141
XRCC6BP1	1	3.23938	5.00866	3.9944	3.13476	0.13307	0
ORC2	1	5.26162	5.10699	1.43399	3.60193	0.061541	0.026515
FAM174B	1	6.46489	5.27007	0.889374	0.896282	1.69536	0.064635
PIAS1	1	4.02922	4.09292	1.37905	5.33896	0.17569	0.190304
SYNE4	1	6.14106	5.69742	2.60951	0.358655	0.144045	0
CHRNB1	1	3.54749	3.8702	3.79698	2.96609	0.027151	0.563893
NUP155	1	4.52388	3.50896	4.93265	1.54465	0.028428	0.14642
HLA-DRB1	1	5.08848	3.25313	0	0	0.064318	5.98734
FANCE	1	4.46824	5.30359	1.17546	3.09647	0.077228	0.267087
APELA	1	6.54339	7.6642	0.107044	0.039083	0	0.032416
CENPK	1	6.18078	6.38308	0.115248	1.32684	0.322865	0.054107
PFAS	1	5.17482	4.08576	0.490841	3.76454	0.172094	0.648836
IDO1	1	8.7599	3.63863	0.708883	0.550442	0	0.462863
ANGEL1	1	4.93968	4.70527	0.915825	2.98266	0.091727	0.43333
PPM1J	1	3.55893	3.85801	0.058308	0	0.204182	6.09575
MARC1	1	6.0141	2.91048	1.57538	3.20675	0	0.038792
HIST1H1D	1	6.6189	6.58332	0	0.519312	0	0
C9orf135	1	6.40894	6.99983	0.159355	0	0	0
RRS1	1	3.28824	4.41806	0.527722	4.69799	0.082131	0.161338
ZNF85	1	4.3046	3.88132	2.58126	2.00051	0.030433	0.199891
FLJ35934	1	4.49749	5.29562	0.052283	1.079	0.073247	1.8174
ALG6	1	3.03139	4.11584	1.1082	1.21921	2.33054	0.978722
SUCLG2	1	4.55838	5.96027	0.483562	0.924747	0.047223	0.660217
LDLR	1	4.24493	4.59422	1.42048	1.15643	0.104144	0.949096
TPD52	1	3.89808	3.94763	1.29567	3.30479	0	0
CCNF	1	3.42981	3.64649	0.979813	3.75029	0.073082	0.527066
SPINK2	1	5.18332	7.14519	0	0	0	0
QTRTD1	1	3.4113	3.21567	2.1125	3.44739	0.089219	0.02302
BBOX1-AS1	1	2.89846	4.95136	0	4.33916	0.088301	0
ZBTB24	1	3.66758	4.26309	0.722602	2.54348	0.099139	0.943954
MGC12916	1	4.41441	2.3219	5.23061	0.210832	0	0.044232
ABCC6P2	1	4.57946	6.92533	0.393929	0	0.274777	0
FAM83H	1	4.04469	2.81097	0.109961	0.295505	4.73666	0.056617
FAM71F1	1	7.73396	1.07757	2.11087	1.07925	0	0
LINC00698	1	5.33277	6.43266	0	0.175065	0	0
ANLN	1	2.74424	3.39486	0.189905	0.503325	2.87692	2.20959
VRTN	1	5.21856	6.5312	0	0.058631	0.056027	0.048226
CENPQ	1	4.66876	3.71522	2.07877	0.938225	0.161767	0.317647
FKBP5	1	5.05808	3.90094	1.38358	0.499438	0.936531	0.043116
SLC18B1	1	4.4101	4.61226	1.24677	1.32077	0	0
LINC01006	1	1.64707	6.21055	0	3.58881	0	0
FAM46B	1	5.17967	5.09223	0.039912	1.09058	0	0.036322
LIX1	1	6.23279	3.62368	0.339862	0.199863	0.698937	0.286632
APOBEC3C	1	5.88001	3.84336	0.100971	1.28459	0.070627	0
SHPK	1	3.46441	3.79777	0.727863	3.00188	0.098765	0.084894
AASS	1	5.45733	3.25874	0.164325	0.595332	0.031427	1.52054
LINC01569	1	3.21253	2.29712	4.61048	0.803753	0.064603	0
EPHX3	1	6.85226	3.91927	0.056054	0	0.117811	0
PRKCQ-AS1	1	5.16993	4.69266	0.306473	0.601171	0.030668	0
RAB29	1	3.17177	2.34679	3.22288	2.01821	0.040012	0
MCM8	1	2.9783	2.73284	0.050719	0.616194	0.035556	4.22227
OXNAD1	1	2.8116	3.24359	0.113257	0.499523	0.063522	3.88894
DERL3	1	3.78702	6.67896	0	0	0.145288	0
F11R	1	4.47406	3.62403	0.532383	0.973761	0.128722	0.844529
MAP7D3	1	2.98138	4.57476	0.429079	2.32616	0.056162	0.180765
STAP2	1	5.11575	3.27341	0.074747	1.72909	0.261639	0.06902
HYKK	1	3.03835	5.26923	0	2.14093	0	0
STXBP2	1	3.18633	2.20485	0.312229	0.228354	0.546888	3.90419
DBF4	1	2.89703	2.44119	0.437618	0.812527	0.758941	2.93503
CCDC150	1	3.2072	2.41676	0.736054	0.78379	0.068802	3.06187
MYLK	1	5.31877	4.34618	0	0.460304	0.098282	0
ORM1	1	6.52423	3.61147	0	0	0	0.071475
USP25	1	2.80756	2.69078	0.963825	0.837341	2.23672	0.605191
CTDSPL2	1	2.78119	3.14929	1.76366	2.10988	0.178486	0.081998
KCNS3	1	3.55788	3.35742	3.02663	0.044081	0.028265	0.036715
ITGA6	1	2.62926	3.43112	0.216534	0.933512	1.06292	1.71403
CLDN19	1	2.11568	3.36241	3.72496	0.604313	0.022708	0.029393
ZNF217	1	3.85869	2.96556	0.826653	0.845752	0.087499	1.1102
RIPK2	1	3.44422	3.02038	1.84899	1.23069	0.050815	0.065889
ROR2	1	3.3418	3.82678	0.941071	0.820794	0.705822	0
PRSS16	1	3.83214	4.01472	1.48692	0.248267	0	0
ZNF788	1	4.21455	2.93763	1.86764	0.342993	0.016786	0.086591
WDR86-AS1	1	4.64394	4.48862	0	0	0.117768	0.16217
GINS1	1	3.39175	3.45381	0.527561	1.89325	0	0.075429
NRSN2-AS1	1	3.44158	4.94116	0	0.645082	0.105127	0.069346
WDHD1	1	4.10095	3.82517	0.103304	0.620899	0.165591	0.30574
LOC388780	1	2.86615	4.84845	0.151011	1.25007	0	0
PVALB	1	5.15118	3.93633	0	0	0	0
MAP4K1	1	4.19302	3.28679	0	1.53859	0.048122	0
PRRT3	1	3.54022	2.8105	0.26399	2.06264	0.185074	0
TESC	1	4.36879	3.47742	0.381876	0.266459	0.088965	0.120185
ZC3HAV1	1	2.34725	2.42898	2.62237	1.06142	0.025499	0.15649
SUSD3	1	5.39644	2.68944	0.274237	0.142833	0.095808	0
USP28	1	3.36707	2.2856	1.37141	0.994446	0.100458	0.443504
JRK	1	2.18882	2.64907	0.064687	3.51774	0.088444	0.045627
SYT6	1	3.2377	2.93955	0.943603	0.883075	0.014352	0.38889
HIATL2	1	3.38485	3.53013	0	1.10666	0.115681	0.238611
CENPE	1	3.34477	2.68081	0.052396	1.04648	0.066147	1.16838
DUSP13	1	3.35845	3.13948	0	1.8261	0	0
POLR3G	1	3.62883	3.87131	0.33364	0.305764	0.077959	0.050354
ZNF480	1	1.82098	2.89552	0.972152	2.49767	0.026199	0.050563
SLC7A11	1	2.06185	2.36483	0.579428	0.009899	2.81976	0.376464
KRT7	1	4.26703	2.05305	0.882014	0.827578	0.082362	0.053935
CIT	1	2.15565	2.49846	0.221295	1.03819	1.05825	1.16652
TMEM92	1	3.1271	4.5459	0.136292	0.149408	0.071636	0.092797
PAQR6	1	3.54757	2.79195	0	1.64354	0.044392	0.058265
TTF2	1	2.91603	2.8909	0.566111	1.49341	0.051219	0.115303
FAM201A	1	2.00224	3.08041	2.94696	0	0	0
HMHA1	1	4.47744	2.06423	0.393238	0.335872	0.639204	0.048358
CCDC18	1	2.24725	1.92175	0.723373	0.547455	1.21715	1.26883
PPP1R3B	1	2.2614	3.50673	0.727249	0.104956	0.066514	1.25365
GREB1L	1	2.94822	2.42847	0.15917	0.833148	0.030442	1.47256
ARMC12	1	2.51473	2.28818	0.988482	2.06045	0	0
CMTM8	1	3.96743	2.73322	0.846302	0.300106	0	0
DEPDC1	1	4.13418	2.45488	0.096993	1.09247	0.040804	0
DSTNP2	1	3.61	1.6549	1.11608	1.29052	0	0
WDR35	1	1.95283	2.20905	2.06554	1.43778	0	0
HENMT1	1	3.5936	2.6005	0.176897	1.14697	0.082591	0.054087
STEAP1	1	3.43753	3.98938	0	0	0.056684	0.07498
HLA-DPB1	1	2.59893	2.5931	0.044258	2.07457	0.186176	0.039984
GRM3	1	2.64249	1.67932	0.125932	0.370599	0	2.71023
TM6SF2	1	5.02024	2.29164	0	0.149733	0.048676	0
OTUD6B	1	2.08464	2.15866	1.93784	1.2483	0.038808	0.025062
RNLS	1	1.95369	2.96465	2.50406	0.042782	0	0
ATP6AP1L	1	2.28785	2.31844	0.364077	2.43115	0.056693	0
LINC00678	1	4.13063	3.09438	0	0	0.085843	0.115727
CCM2L	1	3.4003	3.15934	0.259761	0.568641	0.026006	0
CLMP	1	2.78645	2.10714	0	0.15581	0	2.22896
FZD5	1	3.73948	1.48761	0.318975	1.69339	0.00932	0.023927
TUBBP5	1	3.10317	2.406	0.421334	0.961745	0.258374	0.063781
IFT80	1	1.87889	1.88215	0.624365	2.6841	0.015095	0.071021
PTPN6	1	2.51105	1.80685	2.80245	0	0.027769	0
SLC17A7	1	2.48555	2.35658	1.76657	0.442369	0.043446	0
LARP4	1	1.58235	2.14096	1.48475	1.64767	0.087487	0.087363
KLKB1	1	1.83594	2.90464	1.01979	1.25231	0	0
ARHGEF26	1	3.64017	1.84191	0.155434	1.27949	0.036324	0.015561
LOC374443	1	1.97326	2.17046	0.044963	2.67921	0.063005	0
GRB7	1	4.47894	2.19531	0	0.199422	0	0
LOC101927668	1	0.732608	4.95946	1.08253	0	0	0
SSC4D	1	4.08598	2.20704	0.03308	0.036282	0.37096	0.03002
PHOX2A	1	1.16613	4.22291	0	1.3396	0	0
SEMA3A	1	3.65866	0.781515	1.10246	1.11695	0.043554	0.01399
ECHDC2	1	3.04884	2.8952	0.358656	0.308627	0.050208	0
IL20RB	1	1.64812	2.88123	1.08867	1.03082	0	0
CCDC142	1	2.41876	1.37875	0.06174	2.65779	0.014429	0.01858
SHCBP1	1	2.98294	1.99637	0.113212	1.27583	0.039679	0.076903
DYDC2	1	2.48036	3.51484	0	0.439313	0	0
FAAH	1	2.82703	1.69972	0.276324	1.60577	0	0
CHDH	1	2.90167	3.03657	0	0.37609	0.017095	0
LOC100049716	1	3.1747	2.62764	0	0.443712	0.056913	0
KIAA0922	1	1.54149	2.56177	0.352623	1.6762	0.061814	0.047697
BISPR	1	3.40359	2.82352	0	0	0	0
ALDH6A1	1	1.96124	2.33092	0.03825	0.612992	0.040237	1.22594
SENP8	1	1.89135	2.26073	0.194627	1.82067	0	0
MTL5	1	3.08631	2.66583	0.333534	0	0.017509	0.04518
AARD	1	3.48463	2.0426	0.555166	0	0	0
FAM167B	1	2.57855	1.56042	0	0	1.90529	0
TMEM220	1	2.88111	2.53589	0.38627	0.130579	0.041654	0
EMB	1	1.93188	2.72003	0.020733	1.21283	0.014537	0.01872
STIL	1	2.26281	1.99259	0.235131	0.999933	0.088774	0.302091
RAB11FIP4	1	1.81892	1.25822	1.50313	1.10425	0.021809	0.139801
SHISA3	1	1.80152	3.91835	0	0	0.034631	0.045167
VSIG10L	1	2.43373	2.2873	0.049229	0.921869	0.069025	0
OTX1	1	4.22444	0.060115	0	0	0	1.47146
C19orf84	1	2.10556	3.52943	0.080591	0	0	0
FZD8	1	2.0197	2.34786	1.1788	0.094811	0.040307	0
ZNF518A	1	2.39434	1.82081	0.750161	0.526403	0.110784	0.038899
LINC00337	1	3.34224	2.03201	0.061486	0.199431	0	0
ATF7IP2	1	2.17364	2.01674	0.079341	0.410662	0.891541	0.023957
THAP9	1	1.15611	2.14995	0.511271	1.66708	0.093509	0
ANKRD19P	1	1.2341	1.75281	0.907108	1.57627	0	0.037545
FBXL13	1	2.09985	2.69961	0	0.254155	0	0.390562
STOX1	1	3.72043	1.10521	0.11284	0.481395	0	0
PCDH1	1	1.64803	1.27579	0.465593	1.94718	0.044587	0.028849
DOK1	1	1.46545	1.54461	0.147865	2.2506	0	0
RHBDF2	1	1.63638	1.71709	0.026409	0.145337	0.111094	1.76894
MPHOSPH9	1	2.58189	2.07521	0.312372	0.246063	0.078213	0.094167
PLA2G7	1	3.103	2.27044	0	0	0	0
CTD-2297D10.2	1	1.58261	1.99994	0	1.66187	0	0
TRIM21	1	1.34282	1.30773	0	2.59014	0	0
ERCC6L	1	1.57099	1.10817	2.08466	0.352077	0.059657	0.019211
CHRDL1	1	1.68206	1.4747	0.046647	0.025702	0.032703	1.89772
STK38	1	1.6306	0.973763	0.299437	2.1966	0.052456	0
THPO	1	2.02625	2.83132	0	0.238185	0	0
SKA1	1	2.48685	1.97132	0.06443	0.388928	0.022572	0.146151
C21orf91	1	1.88171	1.35937	0.210716	1.41768	0.068196	0.133098
PDK3	1	1.41425	1.20335	1.08898	1.34374	0	0
ADAMTS4	1	1.66142	0.997472	0	0	0.014454	2.21493
MRGPRF	1	2.92907	1.93813	0	0	0	0
NEDD1	1	1.83854	1.66917	0.487488	0.778749	0.068309	0.022007
HCG11	1	2.55164	1.67262	0.04641	0.445137	0.021696	0.027876
DHX34	1	1.95383	0.68385	0.510346	1.48729	0.042939	0.018429
GRPR	1	0.986786	3.61001	0.069608	0	0	0
PDYN	1	1.90375	0.846075	1.71485	0.125061	0	0
LOC100505549	1	1.30191	2.26361	0.049115	0.961805	0	0
ECEL1P2	1	1.47921	3.0062	0	0.088194	0	0
TCL1B	1	1.07278	3.25994	0	0.100467	0.13217	0
MEG3	1	1.24335	3.29592	0.008875	0	0.006225	0
B3GNT7	1	1.33911	1.76362	0.974045	0.35758	0.035018	0.067769
VSIG10	1	1.48672	0.823587	0.795837	1.3294	0.062004	0.031896
MAATS1	1	1.14848	2.13391	0.864894	0.355312	0	0
WWP1	1	1.83235	1.58441	0.458631	0.554094	0.045936	0.019728
DGAT2	1	2.98662	0.782284	0.1226	0.312527	0.05727	0.223243
GSC	1	3.14014	1.17148	0.092064	0	0.064413	0
CEP152	1	1.24025	1.75713	0.124731	0.160267	0.011284	1.16047
ZGRF1	1	1.32892	1.20603	0.103427	0.186244	0.0272	1.53593
FANCG	1	2.84454	0.855667	0	0.661915	0.024911	0
WIPF3	1	1.79563	0.875801	0.106987	0	1.60522	0
LOC100132215	1	3.35875	0.671097	0.052055	0	0	0.285678
SLC33A1	1	1.46004	0.923873	1.15962	0.751795	0.016591	0.04279
PKD1L2	1	1.90506	2.17502	0.015362	0.174715	0	0.062088
MAB21L3	1	1.65885	1.63026	0.283317	0.622981	0	0.102643
MAP7	1	3.00533	0.274295	0.084234	0.209162	0.01476	0.703691
SLC25A35	1	1.22478	1.48357	0.833941	0.475554	0.046759	0.151378
FOXA3	1	2.35025	1.7134	0.097828	0	0	0.044681
LCK	1	3.34913	0.846545	0	0	0	0
FAM20A	1	2.12421	1.40487	0.561502	0.080682	0.017114	0
LRRC8B	1	1.88872	1.23348	0.335967	0.683167	0.007841	0.030204
RAD18	1	1.62243	0.941253	0.244799	1.18537	0.042916	0.137837
TMBIM1	1	2.88934	1.12022	0.040394	0.08828	0	0
HSPA2	1	1.68074	1.86626	0.235006	0.184062	0.047059	0.121893
RASSF10	1	1.56532	0.708233	0	0	0.024362	1.83089
TRERF1	1	1.56174	1.21654	0.457348	0.836881	0	0.05141
PUS7	1	1.44192	1.84175	0.078275	0.660538	0.036582	0
IQCA1	1	2.12327	1.55213	0.059907	0.26327	0	0.054301
LINC00574	1	0.852866	1.21808	0.036556	1.92114	0	0
SLC16A10	1	1.71021	1.18661	1.05608	0.070238	0	0
FLT4	1	1.86537	1.23122	0	0.893332	0.031506	0
FCF1	1	1.11272	1.89116	0.117986	0.859974	0.02756	0
INHBE	1	1.161	2.65181	0.077489	0	0.081452	0
ADHFE1	1	1.97001	1.62087	0.051765	0.281204	0	0
ZNF519	1	2.05575	1.14396	0.306954	0.357435	0.008969	0.01151
DEPDC4	1	0.776357	2.08637	0	1.01784	0	0
SYCP2L	1	1.1769	1.14279	0.791826	0.708991	0	0.053146
STAC	1	1.43809	1.83297	0.031888	0.559998	0	0
DNA2	1	1.44206	1.40349	0.502942	0.430625	0.0152	0.05876
KIAA1217	1	1.16015	0.765424	0.01465	0.081145	1.05892	0.726218
ZNF385D	1	1.44291	1.00425	0.818596	0.532874	0	0
GSDMD	1	1.86421	1.86655	0	0.061191	0	0
VWDE	1	1.27225	0.704588	0.01575	0	1.78922	0
CAPN12	1	1.12787	1.03395	0.117308	0.225588	0.041113	1.22236
OPTC	1	1.06019	2.62973	0	0.077289	0	0
KIF14	1	1.4962	1.32521	0.380485	0.519802	0	0.022826
SH2D2A	1	1.87904	1.84948	0	0	0	0
TESK2	1	2.04815	1.49689	0	0.131316	0	0.027083
HERC5	1	1.55571	0.623122	1.13526	0.340845	0.018087	0.023345
RNF125	1	1.45425	0.999664	0.119146	0.082436	1.00262	0.013415
OSGIN2	1	1.64571	1.30867	0.063927	0.634998	0.014931	0
PLA2G3	1	1.61339	2.04767	0	0	0	0
POPDC3	1	2.07888	0.982142	0.479866	0.080984	0	0
RGL3	1	2.58417	1.02518	0	0	0	0
IRAK1BP1	1	1.50137	0.979661	0.052744	1.07386	0	0
TMTC3	1	0.894804	1.05814	0.675556	0.949553	0.025381	0
HRASLS5	1	1.70622	1.83797	0.029983	0	0	0
SEMA3F	1	0.864812	1.15109	0.103269	0.028421	0.162887	1.2614
CHI3L1	1	2.92935	0.593034	0	0	0	0.049147
PLEKHG4	1	1.91012	1.02178	0.117568	0.519543	0	0
SYN3	1	1.26971	0.939931	1.31993	0.037103	0	0
GPR20	1	2.53631	0.861061	0.067121	0	0.093993	0
SLC17A9	1	1.08438	1.07067	0.072275	0	0	1.24802
BATF2	1	1.32397	1.38134	0	0.76072	0	0
ABCC4	1	1.09196	1.4324	0.476388	0.39118	0.031512	0.041529
ARL9	1	1.66911	1.61337	0	0.155998	0	0
SOX2-OT	1	0.539226	1.23389	0	1.63847	0	0.026534
DNASE1	1	1.04097	1.32028	0.237198	0.814408	0.020783	0
WRN	1	1.10597	1.13946	0.366729	0.744143	0	0.027532
SULT2B1	1	1.4781	1.81946	0	0	0.06363	0
ENPP1	1	0.845438	1.48001	0	0.090512	0.016356	0.912589
C12orf56	1	1.26138	1.99245	0	0.068987	0	0
DIAPH3	1	1.41	1.34582	0.102064	0.192727	0.027182	0.244954
SLC1A6	1	1.75515	0.782308	0	0.74969	0	0
ZNF883	1	1.06001	1.1044	1.11486	0	0	0
OLFM3	1	1.42857	0.686891	1.12758	0.031292	0	0
TEF	1	1.05769	1.09663	0.487587	0.605594	0	0
PAPLN	1	1.36728	1.17777	0.376022	0.258065	0.021095	0
AIFM3	1	1.8186	1.22288	0	0.135481	0	0
PARP12	1	1.61814	0.874275	0.544729	0.109084	0	0.022388
ENPP5	1	0.713021	1.31775	1.02982	0.085027	0	0
MMP25	1	1.32628	1.28122	0	0.421811	0	0.06932
CEBPA-AS1	1	1.58997	1.3661	0.08702	0	0	0.039656
STPG1	1	1.31617	1.4616	0	0.03949	0	0.262159
LOC728613	1	0.727895	1.21283	0.109191	0.996313	0	0
KIAA1524	1	0.950114	1.20916	0.020962	0.740277	0.044091	0.037857
SLC25A21	1	1.93882	0.847638	0	0.182497	0	0
BDH1	1	1.14611	0.966358	0.520451	0.331429	0	0
SLC25A40	1	1.70862	0.541735	0.379517	0.320826	0	0
IGSF21	1	2.24603	0.648063	0	0	0.035193	0
PHACTR2	1	1.03655	0.865567	0.148272	0.28488	0.540231	0.041635
ZNF100	1	1.03798	1.26169	0.090619	0.418243	0.055912	0.035989
PHKA1	1	1.14183	1.37441	0.014739	0.342768	0	0.026555
PRDM14	1	0.875601	2.02122	0	0	0	0
SCNN1A	1	2.05799	0.79659	0	0	0	0
HTR3A	1	1.95706	0.808328	0	0.052996	0.032604	0
C16orf54	1	1.44342	1.33608	0.036082	0	0.025287	0
LOC101929194	1	0.57621	2.25608	0	0	0	0
MAGEB17	1	1.38945	1.41092	0	0	0	0
ELF3	1	1.51805	0.923814	0	0.289633	0.020523	0.026528
GABRA5	1	1.1227	1.30897	0.235473	0.110649	0	0
ADGRG5	1	1.32427	1.42142	0	0.028074	0	0
CXCL6	1	1.3989	1.22499	0.060637	0	0.08493	0
TERT	1	1.38327	1.33196	0	0.025974	0.016523	0
STAR	1	1.44287	0.897325	0	0.417138	0	0
LPAR4	1	0.953771	1.50338	0	0.274158	0.02506	0
MESP2	1	1.13768	1.61424	0	0	0	0
SCUBE2	1	1.30215	0.413204	0.06658	0.954612	0	0
FAM198A	1	1.55279	1.18114	0	0	0	0
KLK10	1	1.40219	1.1529	0.031062	0.068231	0.04356	0.028166
LINC00707	1	1.30158	1.38897	0.029947	0	0	0
ZNF845	1	0.800206	1.19545	0	0.640425	0.014529	0.056132
CHST6	1	0.76716	0.684203	0.025289	0	1.18825	0
TMEM125	1	0.825307	1.83834	0	0	0	0
TNK1	1	1.75296	0.884477	0	0	0.02227	0
KDF1	1	2.08614	0.505044	0	0	0	0.050271
TJP3	1	1.53024	1.09548	0	0	0	0
LINC00371	1	1.21794	1.3192	0	0.051901	0.033407	0
ESRP1	1	1.91515	0.286123	0.15401	0.02823	0.10402	0.115745
GPR63	1	1.08742	0.831313	0.029357	0.079617	0.52496	0.026434
MOCOS	1	0.74063	1.58163	0.034149	0.112302	0	0
BRIP1	1	0.928973	1.06775	0.180029	0.234986	0.014854	0.019044
FPGT	1	0.526418	0.858201	0	1.05955	0	0
TAF4B	1	0.591063	1.04064	0.041371	0.091437	0.566327	0.112151
NT5DC3	1	1.01522	1.03398	0.096355	0.213646	0.016894	0.032509
TRABD2A	1	1.13549	1.26153	0	0	0	0
KCNK17	1	0.963196	1.43218	0	0	0	0
FERMT1	1	1.2977	0.958434	0.085738	0.037922	0	0
STEAP2	1	1.69681	0.660762	0	0	0	0
SCN4B	1	1.14245	0.677955	0.364405	0.165549	0	0
ACBD7	1	0.9957	1.25523	0	0.089239	0	0
KCP	1	0.677152	1.50539	0.018758	0.020725	0.096753	0
LOC100130673	1	0.522474	1.74757	0	0	0	0
LINC00858	1	1.10107	0.901016	0	0.22846	0	0.031554
BVES	1	0.626973	1.02666	0	0.537725	0.011354	0.058398
EDA	1	1.09489	1.13187	0	0.018502	0	0
FAR2	1	0.826284	1.23155	0.026327	0.057952	0.049732	0.047654
ZNF600	1	0.859897	1.15994	0.073726	0.040353	0.051667	0
ANOS1	1	1.18902	0.722858	0.083049	0.015331	0	0
C1orf216	1	1.10439	0.817296	0	0.034559	0.022067	0.028553
EPHA1	1	1.45154	0.503223	0	0	0	0
SP8	1	1.33594	0.601898	0	0	0	0
VENTX	1	0.848158	1.01501	0.039199	0	0	0
PCSK9	1	1.51331	0.347545	0	0	0	0.028324
SEMA3G	1	0.571598	1.02047	0.188982	0	0.013251	0.01705
LINC00664	1	1.12676	0.535485	0.024006	0.052903	0	0.043409
MLXIPL	1	1.04733	0.569804	0	0	0	0
NOS2	1	1.49996	0.039587	0	0	0	0
LPAR1	1	1.14329	0.275813	0	0	0.020834	0.08083
UGT3A1	1	1.05977	0.41737	0	0	0	0
TMPRSS2	1	1.19486	0.265132	0	0	0	0
SST	2	12.3508	21.1164	5274.5	119.189	46.5434	42.8101
ATF4	2	150.055	146.851	2367.87	335.29	914.222	777.161
COX7A2	2	716.864	785.469	805.866	1418.43	104.482	104.872
WDR83OS	2	215.537	227.137	1148.06	1219.53	98.0364	145.409
WFDC2	2	96.1839	99.2923	2415.44	18.5072	6.95002	7.75678
BEX1	2	117.646	128.182	689.662	675.386	57.5339	939.115
B2M	2	71.2849	78.9901	1867.43	133.472	173.153	244.222
ARF1	2	117.247	139.234	1076.7	401.822	243.964	433.729
STMN2	2	5.57455	5.88009	529.492	972.929	3.49112	558.337
DCTN3	2	96.9088	107.921	681.113	722.281	213.31	215.318
TRAPPC4	2	94.7971	102.114	657.199	465.423	335.418	73.9963
ATP6V0B	2	78.0629	79.0445	882.425	369.531	47.8043	176.97
SLC3A2	2	55.5536	48.7844	1062.21	80.5595	146.607	106.691
SARAF	2	31.535	34.0556	906.245	69.6464	101.354	338.219
TERF2IP	2	13.0172	12.6858	1078.24	121.955	10.5524	99.883
MAGED2	2	64.0039	53.3806	388.599	407.376	102.301	307.886
GABARAPL2	2	72.6724	91.4223	596.71	281.715	77.1966	194.744
HLA-B	2	10.3266	8.42876	1129.28	32.2092	2.85538	92.0138
LOC728392	2	33.0498	30.3085	308.345	397.119	72.9911	422.93
HES6	2	26.0961	31.8334	373.087	349.747	33.3056	369.557
GAP43	2	12.3714	16.3566	492.751	294.904	1.92738	318.13
H2AFY	2	44.1515	49.1551	358.676	207.374	109.847	348.648
ARF4	2	47.2587	45.8019	548.373	118.76	162.844	186.305
GUK1	2	58.562	40.1434	387.198	168.386	218.713	234.828
PFDN1	2	62.2932	63.0275	477.12	251.417	136.515	116.954
C6orf226	2	42.9482	38.3213	300.289	291.487	167.798	224.77
SEC61G	2	146.515	239.923	231.675	366.212	17.4434	26.0978
PPP2CB	2	43.5072	46.5917	576.114	88.7767	118.371	154.046
GNG3	2	15.98	7.63356	366.102	314.973	1.65773	319.055
SEC11C	2	56.278	51.1295	331.687	284.213	168.136	127.269
CDKN1A	2	13.6858	13.4446	334.1	226.788	58.1121	329.655
HIST1H2BK	2	17.7934	32.9045	648.73	201.55	34.5575	38.5965
YIF1A	2	42.2532	42.4838	172.019	299.094	76.5763	233.688
SF1	2	50.0984	49.3976	396.493	210.961	53.9138	85.1724
OLFM1	2	17.7563	16.7206	352.248	112.819	0.850801	329.632
INA	2	5.63632	6.30645	372.054	236.357	6.21189	195.248
PTTG1IP	2	47.981	46.8431	160.589	320.495	30.232	215.037
C12orf45	2	175.971	199.886	103.145	297.358	2.7372	17.0951
ICT1	2	52.7337	61.5535	282.484	300.732	44.9517	49.8193
LINC01158	2	1.64479	2.61079	74.8628	476.236	1.24848	227.055
COPS3	2	30.9198	33.5484	424.149	96.6677	72.8773	89.5871
DDIT3	2	12.4565	14.7576	431.849	159.227	1.40279	99.2011
LINC00152	2	6.12628	21.3434	374.71	180.28	40.1111	49.3472
MAEA	2	34.4908	36.2675	269.272	189.005	86.0533	53.3995
CFAP20	2	22.1378	19.3139	349.642	36.5628	92.4352	147.441
MRFAP1L1	2	29.7036	29.2569	321.872	73.846	102.064	107.704
SUCLG1	2	26.3377	31.866	254.618	107.509	142.038	94.6715
NGDN	2	34.2115	34.5907	216.828	153.332	158.078	49.9588
TMX2	2	36.8469	41.4417	249.981	150.99	87.7599	47.5918
MAP1LC3B	2	18.718	20.8072	399.328	57.5447	36.6313	76.4382
PSMC4	2	43.2291	39.2705	221.293	171.154	25.1547	80.8863
PRAF2	2	23.8651	23.8561	168.706	155.135	23.9902	182.903
BLCAP	2	17.7431	18.2605	274.712	63.1004	63.6576	133.135
DAZAP2	2	7.23312	7.9456	238.43	46.9391	94.4377	144.621
PDXP	2	22.968	24.5726	271.617	79.634	99.2664	32.6847
CRMP1	2	13.2896	12.8012	114.245	178.563	1.87157	203.612
KLC1	2	13.2125	14.2502	258.438	95.3819	10.8387	121.908
KLF10	2	2.69947	2.33989	451.619	10.1126	4.28114	42.0352
SEPT3	2	17.2217	15.2528	216.841	119.818	0.721365	142.216
IFT43	2	26.6443	28.7399	141.883	155.393	80.6452	75.6371
RHBDD2	2	11.2358	12.0131	230.296	88.0918	14.6796	151.138
COMMD3	2	11.8674	15.2945	96.5036	189.903	98.5589	93.7136
PTN	2	20.9725	21.2097	122.636	166.087	4.62907	167.968
RAE1	2	22.1778	21.491	210.147	92.4505	76.8136	78.4723
APBB1	2	22.231	26.8924	168.444	132.806	44.2761	100.314
SQSTM1	2	12.6887	14.3224	349.121	49.5643	13.9988	51.2464
MXRA7	2	23.6878	26.7346	184.865	90.2067	99.2055	50.0043
ZFAND2A	2	9.67108	16.2055	255.378	143.777	12.915	30.0323
ADRM1	2	28.832	25.6655	141.957	132.618	57.6264	80.7212
SNHG17	2	18.1899	15.9572	209.856	97.61	98.8186	22.0489
PPP2CA	2	26.0625	23.1179	220.919	68.9218	53.5584	69.5147
MED10	2	22.3414	25.8784	228.013	118.864	25.0469	32.2345
ZFR2	2	20.1108	14.2549	199.382	66.5101	107.579	36.5109
RRAGA	2	18.9054	19.9504	188.053	81.1212	59.2428	70.1023
ATP6V0D1	2	16.0626	17.0166	187.93	48.0966	63.2354	104.511
TSPAN7	2	6.33696	4.43579	322.865	33.2836	0.345375	67.5534
DUSP12	2	15.642	16.1076	209.719	64.7884	59.3782	64.1433
SNHG11	2	14.5801	17.4702	184.64	61.6124	144.885	5.23596
ANAPC13	2	25.2988	27.3395	211.259	89.2913	51.6335	14.4101
ATAT1	2	14.9519	11.9651	147.846	127.421	3.02417	114.005
CLK1	2	15.0287	8.80716	226.857	40.4756	58.8712	69.0187
COPRS	2	38.7173	35.2845	267.729	68.5811	1.06929	5.17665
ZNF622	2	18.1623	17.7355	186.3	74.546	26.7498	89.4213
PPP1R7	2	33.6876	31.678	136.301	101.561	77.719	31.2879
PEA15	2	9.90015	9.18098	94.1707	162.573	38.3034	93.5969
CLTB	2	13.8679	11.1595	251.511	50.8392	30.3501	48.9888
BAD	2	15.5959	12.2545	140.975	98.7698	3.13937	133.745
NXF1	2	12.9197	12.8644	237.962	61.4678	12.1902	53.0289
HIST3H2A	2	13.9234	12.9066	94.3945	102.433	4.85219	161.258
HOTAIRM1	2	0.797244	5.94797	76.1871	132.359	159.613	7.24072
NDN	2	16.5966	21.0456	140.626	90.4103	55.7	55.6033
TSEN34	2	11.9209	12.3076	115.232	86.5581	74.3454	69.9854
MAP1B	2	13.2791	18.1195	111.385	113.406	10.0231	103.755
DDX24	2	14.4921	16.7256	174.598	50.2637	55.4048	58.3916
MPC1	2	5.79619	3.90674	324.625	19.4404	0.539377	10.8906
EIF2B2	2	20.9281	25.5307	183.08	91.918	1.43956	35.3632
NSG1	2	6.50411	6.55383	110.853	126.183	11.9155	92.2232
GET4	2	20.6313	22.6073	189.021	69.9645	9.52285	41.5522
ADD1	2	20.3614	17.5478	88.8238	110.413	36.3292	72.9564
KAT8	2	15.4915	15.4915	117.339	57.6453	85.9375	50.1567
GADD45A	2	12.4426	11.812	200.07	37.3674	11.7824	60.2115
SSUH2	2	1.32034	0.452786	3.46116	322.763	0.431818	0.226489
TBCC	2	14.8724	9.85605	109.175	82.5149	70.1767	42.0523
USP22	2	17.4041	15.6574	116.383	59.6102	58.9959	56.961
TCEAL7	2	11.575	10.9365	129.603	76.9702	23.9647	69.6322
LOC100506844	2	46.1866	42.2058	92.5251	126.533	2.23491	10.3461
MOAP1	2	9.50357	9.04165	164.956	41.0941	20.2795	74.8223
SAC3D1	2	14.3194	14.1809	117.71	118.206	1.09199	49.2981
DDX49	2	18.8845	12.1081	72.347	93.8592	77.1718	38.5888
ENC1	2	4.66037	4.8946	106.079	109.752	0.444599	75.4555
SMDT1	2	18.1117	18.296	81.1014	89.6381	6.07806	87.6793
CARKD	2	11.2773	12.9178	87.5651	62.0598	69.6724	55.0622
SSBP3	2	12.074	11.47	42.9427	133.335	43.036	51.525
MAP1LC3A	2	1.90615	2.56972	226.715	2.95875	0.747427	58.922
RP9	2	10.7256	14.9974	99.4789	146.253	9.75833	11.0803
MED27	2	11.054	10.1784	71.4673	97.6242	17.5616	83.9958
CIDECP	2	4.03965	3.42078	221.598	36.8228	0.447694	22.4139
COG4	2	16.2426	13.0379	99.3262	67.7382	55.8983	35.8002
EIF5	2	14.0273	15.4248	155.751	66.9599	10.321	25.3944
ACAA1	2	12.3432	12.6064	125.966	60.5124	33.4502	38.9152
UBE2B	2	10.0618	13.6077	119.26	39.4513	42.1199	57.224
CCDC115	2	10.0097	10.7244	102.021	44.2918	46.1638	65.1183
ALG5	2	19.8335	16.8116	100.854	104.034	0.627571	35.6113
SFPQ	2	12.3519	8.65793	138.688	48.9011	33.8018	31.5594
TRO	2	17.3013	13.9621	86.9026	95.4196	3.33342	51.7956
CRIP2	2	1.59481	1.78123	86.8517	90.5782	1.62072	83.3081
SDHAF2	2	29.7122	27.0791	105.334	94.3685	2.68131	6.04342
TTC3	2	5.94733	8.17662	110.26	52.3667	22.1805	64.4652
NKIRAS2	2	11.8078	13.9442	89.7694	51.5395	36.3886	56.3028
KANSL1-AS1	2	15.6744	8.16683	20.8268	212.117	0.723445	2.16098
ATP6V1H	2	8.13441	8.08121	135.43	35.0048	38.26	32.7581
ARL2BP	2	6.55326	8.39083	110.547	20.6188	16.6356	94.4454
FAM168B	2	8.74497	10.0817	135.776	60.8892	19.5726	21.8372
PCSK1N	2	0.347518	0.779487	86.5204	78.3313	0.979569	84.6454
NUDT16L1	2	10.5721	10.7074	77.167	67.4827	0.930311	68.6822
C5orf45	2	24.7557	18.5721	70.7877	68.1114	1.00677	51.7009
LINC00641	2	2.30392	3.14301	209.061	10.9924	0.37681	8.20727
CLK3	2	8.56218	8.15725	104.605	46.2475	25.1669	38.9854
LAMP5	2	2.20766	1.3126	133.72	46.5895	43.639	0.328267
CYB5D2	2	19.6466	13.2169	84.9311	80.8021	0.681879	27.3358
RBM4B	2	6.3979	6.0245	90.3101	59.4535	10.7244	51.3451
PARP6	2	5.22593	3.62776	103.727	38.5886	0.823801	66.3642
HMP19	2	0.640619	0.711813	96.6924	34.2997	0.296595	84.6199
MAP2	2	6.30539	13.3749	76.167	63.4243	4.25163	49.5437
PSPC1	2	12.5063	13.042	97.202	45.1347	44.1103	0.882308
MRPL49	2	11.1078	9.68502	78.04	38.4819	17.0066	58.1866
ZBTB8OS	2	52.8582	47.8628	17.9625	89.5193	0.897095	0.0855
HSPA1A	2	9.063	8.38032	103.717	37.1053	2.60254	47.9178
C9orf89	2	11.5179	6.48047	88.5922	23.597	0.841659	76.8519
MED19	2	7.01285	5.52603	45.138	67.933	30.5836	51.5416
GBAT2	2	32.1471	45.2814	25.0779	100.149	0.722473	0.572695
CREB3	2	9.32753	9.40535	69.1814	56.967	11.9283	46.6047
C6orf52	2	5.54712	13.0139	81.1481	91.9962	0.369673	9.40408
NDRG4	2	3.24058	1.8248	67.703	32.9312	2.77727	91.597
CNRIP1	2	3.43455	3.58854	144.023	15.8708	0.579482	30.2976
ZNHIT2	2	5.82445	5.35069	57.3567	53.8256	52.2334	22.793
HS6ST1	2	11.3712	10.8728	31.8842	109.039	2.82312	29.7477
STMN3	2	5.84032	4.17814	54.1971	59.4377	1.30078	69.0326
NSFL1C	2	10.4618	11.9727	66.1226	53.6109	20.7072	30.1686
PNMA1	2	10.142	10.4129	57.8201	49.4733	11.0785	51.7827
DTX3	2	10.6381	7.74458	76.9145	30.2881	0.495696	64.4222
RNF113A	2	7.65045	8.10118	90.822	45.5984	12.7817	21.4132
XPC	2	12.8298	12.8698	62.8035	58.4803	10.7915	24.2473
CSNK1D	2	10.2495	9.75849	83.3611	57.1162	5.9096	15.277
RUNDC3A	2	1.58833	1.16125	67.7578	43.8664	0.638022	66.2775
NCAM1	2	3.09356	2.41189	52.0942	54.5589	10.4419	52.8775
ZNF274	2	7.63456	5.72051	112.041	16.8415	0.254848	32.8442
RHOB	2	5.78003	10.78	55.3039	44.9092	13.7665	44.5709
TSC22D3	2	5.46487	4.81816	68.8499	41.7259	29.2328	24.3385
EDC4	2	6.78548	6.52299	51.4614	53.4229	23.0733	30.8641
CTB-12O2.1	2	0.865856	0	23.7962	109.758	34.6133	0.74385
DUSP1	2	2.06573	3.8894	88.5288	29.3753	6.07781	37.2447
C3orf14	2	10.3671	10.8071	87.1439	51.1626	0.16233	6.49287
COQ9	2	9.00215	7.85047	62.5489	56.266	9.51744	20.5258
NEFL	2	1.8881	3.00951	65.1709	65.2882	16.4305	13.4655
C9orf9	2	3.86063	3.36583	44.9098	59.9518	6.93281	46.1954
DCP1A	2	11.3788	12.2085	72.5	43.2403	10.5401	13.9931
FBLL1	2	4.16511	1.94629	57.3549	65.6134	0.301019	33.349
SYT11	2	0.533888	1.55639	103.538	16.8314	0.128852	39.2668
PARD6A	2	4.72934	4.04406	61.0296	30.6333	41.7639	19.6319
IDS	2	9.20053	7.5289	55.5421	29.8672	28.3605	29.8462
UBAP1	2	9.64865	9.39618	57.045	44.4238	19.0371	20.5873
TAGLN3	2	1.03468	0.992442	50.8431	52.4252	0.509143	52.4921
DPYSL5	2	8.46321	7.64199	24.1366	77.3966	0.314146	39.0829
RNF165	2	1.67371	1.39572	72.3648	35.9948	0	42.3368
SNHG21	2	11.7649	29.2715	88.4493	16.4705	0.358617	6.46342
SNAP25	2	0.312542	0.521532	74.9358	4.46432	0.066023	72.1713
CXCR4	2	1.77974	1.10186	1.97946	91.4649	0.126021	53.5053
PPP1R2	2	4.13589	4.86479	85.8845	9.10892	12.7415	31.8173
PRKAB1	2	4.65585	5.46542	56.9373	20.8068	18.5549	41.7316
CYFIP2	2	7.7663	7.11559	54.3462	40.8579	14.3495	21.6364
EPC1	2	8.78602	7.42494	57.7707	63.2291	1.30051	5.29073
KCTD10	2	5.84803	6.23107	49.421	40.6144	9.06292	32.506
SDSL	2	3.08995	5.55613	41.0198	35.8612	38.1523	16.0191
SERINC1	2	5.39601	5.17155	68.2676	16.248	26.7949	17.6242
C1orf162	2	1.22609	0.689294	133.507	3.25181	0.089347	0.120736
CELF5	2	9.27018	7.31139	61.9662	36.4085	0.21268	23.6451
WRNIP1	2	4.71867	4.24086	48.3494	28.236	22.7345	30.4953
HIST2H2BE	2	1.28643	0.953529	62.7183	13.2849	0.361686	60.0864
STMN4	2	0.357301	0.545964	106.561	9.76982	0.207034	18.2708
BEND5	2	5.44618	7.94052	27.6519	62.1811	15.595	16.5485
PIGH	2	9.70802	9.77931	49.3338	56.9367	0.252834	9.19441
PITPNA	2	8.33005	7.06733	71.6241	24.3654	8.90445	14.6577
ATP6V1B2	2	9.04405	6.50487	43.9536	42.7992	11.8658	17.6463
CHGB	2	1.17587	1.30597	90.9694	26.4225	0.098844	8.71131
LOC645166	2	3.35122	4.7389	28.4056	77.8756	10.2844	3.93729
MED29	2	7.57876	6.98908	52.5867	32.2393	11.3321	17.7965
IMMP1L	2	21.8579	30.4625	14.9194	56.5826	1.7775	1.40735
POLR2A	2	6.36334	5.67011	57.1677	24.6061	14.647	18.1343
SH2D3C	2	1.35184	0.477819	48.7352	39.7203	0.956255	34.9955
RRAGC	2	3.20021	3.95046	75.4597	11.0549	31.0804	0.774947
PMEPA1	2	2.19368	2.54094	43.7325	50.2557	12.6026	13.3904
MTRF1L	2	5.61134	5.82399	41.2198	28.4665	35.0351	8.38404
RAB6A	2	5.41906	6.68869	49.7011	23.0708	0.636598	35.9282
ATXN2	2	4.09462	4.88903	77.2021	17.2165	8.15881	8.36795
GORASP1	2	5.42012	5.77466	48.4343	22.2599	12.7415	24.9463
BEX5	2	7.85513	4.70881	104.132	0.481688	0.325794	1.93224
TNFRSF10D	2	2.74893	2.23911	88.4423	20.4961	2.22907	3.03917
CTNND2	2	3.28688	3.20548	24.4753	37.2532	0.123474	50.7033
ATP6V1G2	2	1.28514	1.96014	47.4825	17.6194	6.2959	43.7631
SMARCD3	2	4.55446	2.86873	32.8583	32.0412	6.14192	39.9124
DKK3	2	6.48483	3.83733	52.475	19.3916	4.33245	30.6009
DUSP4	2	0.894807	1.02025	67.455	21.3728	0.153523	26.0999
LINC01003	2	1.55995	1.60756	54.7139	29.9162	2.35865	26.8333
TSPYL1	2	4.26077	4.40743	54.8058	13.1355	7.11675	33.2234
DCP1B	2	6.27548	6.04386	51.6428	31.69	4.84787	15.7732
ZIC1	2	0.340504	0.314342	13.5976	93.7333	0.118297	7.28479
CDKN2D	2	1.72501	1.58058	59.7964	8.73762	0.473818	42.2031
BAALC	2	1.08611	0.991441	38.4894	53.0648	0.273565	20.3624
SLU7	2	5.37606	6.29403	62.327	22.8002	11.767	5.69149
CCDC92	2	1.70788	2.09121	29.9307	47.5483	7.15746	25.6253
LINC00461	2	0	0.201541	20.9345	64.2637	0.152168	28.1054
KCTD5	2	5.2908	4.10795	71.6271	23.2419	2.89735	5.29211
MAPK1	2	5.46414	4.61521	71.6195	12.5519	10.82	7.06234
QDPR	2	14.1489	17.6846	38.1889	36.063	1.34858	3.54539
LBH	2	2.73063	1.69045	47.7827	18.3235	8.92367	31.0177
TTYH2	2	4.0389	6.20387	68.1088	23.8286	0.255918	7.24864
TERF2	2	4.8551	5.50368	41.2575	36.3853	5.46008	15.051
FAF2	2	4.40635	3.56151	56.2336	23.088	0.871266	19.8845
KHDRBS3	2	9.02324	5.75089	68.3751	23.4857	0.693857	0.090499
S100B	2	0.634305	0.532844	79.195	14.552	0.13696	12.0488
ETV4	2	6.16155	4.85754	20.8099	60.3294	0.587598	14.1335
CAMK2N1	2	3.96069	4.62582	66.0616	28.1346	0.113112	2.86516
ATF3	2	4.1295	4.40866	59.3668	17.3755	0.21398	20.1071
NSF	2	4.6003	4.74347	71.9022	12.0963	0.30331	11.7172
SERP2	2	4.96535	2.95288	63.8809	28.1953	0.696841	3.83409
RAB33A	2	0.654089	0.916157	51.8606	12.432	0.141424	37.2844
MAP1S	2	4.87857	3.72747	29.935	26.5584	20.666	17.5047
GNG4	2	3.60894	2.81733	53.1752	8.06762	12.7399	22.7319
SELO	2	3.55141	4.70663	52.4873	12.8756	0.287781	29.1302
CRY2	2	3.07114	3.85587	61.0579	16.345	8.36463	9.32375
FAF1	2	9.31339	10.0766	61.0697	17.5225	0.78832	3.19843
MEAF6	2	4.204	4.81478	41.4318	16.4026	19.2578	15.8122
TEX264	2	5.8423	3.38391	36.4632	27.406	0.837665	27.7294
HIST1H2AE	2	1.75964	5.55171	54.4427	39.5336	0	0
KIF5C	2	3.35476	3.15155	44.2102	17.7878	5.80028	23.9236
CCT6P1	2	2.32261	2.58702	71.3157	4.84885	0	15.2255
BAG1	2	4.05595	3.63235	69.4224	9.76735	0.19566	8.47133
RAB6B	2	2.60874	2.50623	46.0487	34.4469	0.199668	9.33647
VGF	2	2.63425	4.15128	55.2035	22.982	3.50408	6.64972
MED8	2	4.53841	8.41109	37.8777	35.8829	0.788131	7.59585
NOP2	2	7.53331	4.74306	60.7226	19.8489	0.512392	1.07503
PLK3	2	1.33816	1.04106	17.5758	36.3487	0.338193	37.0828
PTP4A1	2	5.28642	5.30663	56.7788	15.7083	8.12341	2.36478
EDC3	2	5.5454	4.76793	34.0396	23.4425	13.3772	11.9634
C11orf57	2	4.36498	4.46032	37.4351	22.7546	9.28487	14.0689
JOSD1	2	2.92628	4.77077	30.4262	15.9695	18.1919	18.8133
COQ6	2	3.3389	3.60627	40.1553	11.979	0.177383	31.1134
SDHAF1	2	6.84947	9.27809	40.03	31.2182	0.206405	2.3849
CCDC58	2	20.4481	20.3539	9.91474	37.7003	0.399037	0.370101
MEIS1	2	0.626209	0.32071	12.4996	44.6684	0.100942	30.3697
SUGP1	2	5.44247	2.38739	29.8958	20.2883	8.80539	21.5444
TRMU	2	6.36543	5.39785	55.0635	19.6704	0.677578	0.096985
TIMM44	2	6.28181	6.54158	51.2859	18.7751	0.81714	2.92971
STK40	2	2.11411	2.89629	30.7749	28.5563	6.46889	15.7061
MED6	2	11.3579	9.02636	30.5272	31.395	0.758024	2.05837
MAPT	2	0.507382	0.709898	35.0092	29.8865	0.333848	18.4477
HOXA2	2	0.092178	0.307998	19.144	35.281	29.4755	0.051131
CRNDE	2	19.0324	16.202	4.62134	41.131	0.733766	1.85054
GBX2	2	1.2101	1.14051	2.93168	76.5404	0.157934	0.206622
NMNAT2	2	1.11488	0.451799	28.6698	37.2161	0.088742	14.4186
RCAN1	2	0.937107	1.76333	60.4014	11.0317	0.182428	7.47258
COG1	2	2.73815	2.64507	26.9565	35.4215	0.318987	11.8533
GS1-259H13.2	2	1.79021	3.10014	55.8073	8.21429	0.140646	10.7253
ZNF91	2	2.45547	2.21156	50.6007	9.2072	11.3285	3.6649
TOLLIP-AS1	2	2.9893	2.30742	32.0993	23.3748	0.40657	18.034
TAF3	2	2.13097	2.05588	63.1599	6.21108	2.52275	2.3563
WDR73	2	4.9222	3.74825	21.1337	34.4046	0.161513	12.9291
NPIPB6	2	2.15093	1.81257	64.4782	8.08064	0.026025	0.343227
TPST1	2	3.05234	2.52495	63.5305	5.39689	0.264538	2.06807
IP6K1	2	3.65614	3.84734	27.3649	16.9064	4.60972	20.3539
ASB8	2	1.6122	1.85704	38.8996	17.7718	0.075308	16.4341
DTX4	2	2.55938	3.4143	5.09556	58.9539	0.275294	6.05952
TRUB2	2	14.6682	14.1284	20.7846	22.8954	0.606277	3.06207
CLPTM1	2	3.98533	4.00511	19.2205	31.6664	4.68511	12.5391
LOC171391	2	13.8228	13.4531	14.8202	31.68	0.337232	1.61067
PTPRN2	2	0.757151	1.60813	30.7393	20.7845	0.118458	21.6134
SYNDIG1	2	2.04823	2.48233	45.6594	16.2294	0.02611	9.14488
MFSD2A	2	4.31578	4.52417	37.6697	22.3633	0.823428	5.89379
SYT4	2	0.146931	0.203605	11.8431	40.664	0.122784	22.0886
ECE2	2	17.6077	17.3449	15.9897	23.562	0.247376	0.221838
FAM209B	2	3.14803	4.64539	64.6715	2.26139	0	0
PCP4	2	0.902183	2.0721	66.0686	3.52429	1.48234	0
FBXL15	2	3.53944	3.48837	14.1701	32.6171	1.01263	18.4138
TMEM25	2	4.61222	3.58932	28.7582	19.0539	0.162132	16.4071
MAFG	2	2.06617	2.28912	45.1166	2.9499	17.6396	2.05787
LANCL2	2	3.37474	3.47327	24.1187	19.5147	15.7745	4.92527
JUN	2	0.597345	0.254891	46.0024	20.0526	0.038493	3.90281
ENDOV	2	2.96108	2.63239	20.5372	21.5156	1.19352	22.0021
KRT10	2	4.17729	4.39678	20.2672	26.0151	12.3107	3.64743
TOLLIP	2	1.94668	2.0211	22.863	12.6051	12.1293	19.0674
ATG4D	2	2.90046	3.02763	20.6872	19.3026	4.69793	19.9789
PSMB8	2	10.226	5.44591	51.5537	0.415777	0.420214	0.186894
NCOA6	2	2.00013	1.69512	34.8847	7.84076	13.2347	8.59089
PPP1R14C	2	0.359521	0.479688	17.054	22.5281	0.090983	27.6916
MYLK-AS1	2	6.21028	12.2494	6.27327	43.0813	0	0.381448
FAM178A	2	1.4638	1.21608	60.2401	4.62394	0.055717	0.589373
RP9P	2	0.469764	0.450065	14.2047	21.1707	15.0271	16.8283
CFAP53	2	0.268493	0.39863	62.758	2.23288	0.189639	2.23068
SIPA1L2	2	2.1078	2.18333	7.1572	27.379	8.25526	20.6612
SMAP2	2	1.2606	1.19047	27.1376	24.1837	0.291719	12.6649
HINFP	2	12.8386	10.2518	12.2938	30.5999	0.358911	0.339094
NEAT1	2	2.65741	1.74481	11.1098	49.4908	0.149108	1.31329
USP30	2	2.17426	2.32176	42.2749	12.9951	0.151553	5.907
VPS11	2	2.68091	2.40053	46.8441	8.53151	0.177352	4.91374
TTC9B	2	0.47133	0.531397	30.8134	16.6525	0.103976	16.3145
MPHOSPH8	2	8.50949	6.15821	24.3607	23.232	0.26435	2.21297
MCAT	2	1.97128	2.25371	19.8628	15.7341	14.9678	9.24567
MT3	2	0.416657	0.477077	62.8781	0	0	0
MAFF	2	0.571739	0.397293	51.7491	8.26198	0.060277	2.5479
STOX2	2	3.337	2.7023	27.6144	19.0386	0.04017	10.2698
ZMAT3	2	2.52295	2.91734	23.8171	24.9009	5.46391	2.64404
TUBA4A	2	3.9371	3.0914	46.3555	2.73777	0.065213	6.07359
IER5L	2	1.66356	1.46517	5.74281	25.7809	2.43418	25.073
ARRDC4	2	0.074022	0.205154	36.7721	2.31137	0.866068	21.3627
RABEP1	2	3.81405	3.29878	24.2978	11.0441	10.0733	8.55711
FAM110A	2	3.09566	2.53072	16.2355	27.2881	0.394943	11.2877
C2orf80	2	1.16547	0.814976	35.2999	5.92231	0.06269	17.482
OTUD5	2	3.56712	3.19299	28.8629	15.7285	0.742358	8.427
TXNDC11	2	1.17242	1.30104	30.9376	5.45778	20.9282	0.688201
POMZP3	2	1.29702	2.16533	50.3061	3.79488	0.092072	2.74178
LRSAM1	2	1.62531	1.08374	16.9096	14.1002	0.159452	26.1848
RIIAD1	2	1.32436	0.774006	48.163	9.02762	0.330114	0
MED31	2	6.40855	8.14688	13.6124	21.2954	0.255344	9.70678
CDK5R1	2	0.862266	1.39067	24.6131	12.7531	0.442452	19.2261
PHACTR3	2	0.147461	0.189642	23.2277	9.8307	0.178462	25.2221
WDR25	2	2.99687	2.12885	35.3441	11.8567	0.273968	6.16236
CHGA	2	1.36245	0.817966	24.0112	13.4872	0.401388	18.5558
BAIAP2	2	2.88467	2.16055	9.06248	29.9544	7.60253	6.91818
SORBS2	2	0.69848	0.228837	10.8616	24.1658	16.0228	6.59998
GSTM3	2	1.16606	2.14094	18.8712	15.2632	0.898235	20.2271
RBSN	2	4.38987	3.73524	17.9187	11.3906	11.6203	9.44723
PCGF5	2	3.53383	3.92135	22.5207	27.0817	0.267129	0.399955
IDH3A	2	0.934873	1.88187	21.1977	8.06201	22.1491	3.11859
RNF212	2	4.79808	1.51882	47.1893	3.72697	0	0
UBR4	2	4.21778	3.71389	17.426	21.1869	1.16002	9.51754
DAAM1	2	2.50378	2.05184	27.0876	5.67949	0.052853	19.749
TMEFF2	2	0.442937	0.368823	29.0544	8.28786	10.1101	8.81444
CEND1	2	2.72287	1.23643	11.937	21.3143	0.72877	19.0537
GDAP1	2	2.18286	2.46545	28.2161	16.6578	0.135217	7.08677
CAMSAP1	2	2.85461	2.43884	22.3242	12.5618	3.61732	12.8242
PMS2P4	2	1.61903	1.85194	46.0424	6.72648	0.374926	0
LSMEM1	2	1.49895	1.28674	47.7236	5.82559	0	0.25911
FAM120B	2	2.67228	3.01775	25.474	15.5713	0.570133	9.09067
MED7	2	11.5533	10.9129	20.3065	12.178	0.214203	1.04889
SCN3B	2	0.052186	0.17341	35.9561	8.82264	0.05436	11.0635
PPM1D	2	1.3423	1.07228	34.2885	7.8195	0.807485	10.5396
G0S2	2	0.982118	0.220715	34.702	3.21587	0	16.4079
AP3B2	2	0.417347	0.370283	32.8805	10.3698	0.122227	10.8588
MFSD5	2	6.31241	4.96708	16.5957	25.3116	0.275854	1.54661
NAP1L5	2	1.40263	1.01002	39.0579	10.1858	0	3.18676
PKI55	2	2.40421	3.07775	19.8097	15.8012	5.28726	8.25552
LIAS	2	10.2096	13.7082	12.4495	17.7345	0.339599	0.114602
AQP7P3	2	0	0	39.139	14.336	0	0.697532
C20orf196	2	2.31545	1.53001	23.7859	7.21463	14.0992	5.06518
RNF24	2	4.69373	5.5763	15.8144	27.1851	0.17879	0.539052
GTF2H4	2	12.0071	11.3442	12.5188	16.3947	0.530135	1.0679
KIDINS220	2	2.10782	2.42143	22.869	13.3781	2.39045	10.6526
NEFM	2	0.498506	0.898701	15.6291	31.2831	0.418664	5.03328
SOX3	2	6.87813	5.50187	1.11825	39.6394	0.09793	0
HIST1H2BD	2	4.61511	4.53534	10.385	32.268	0.280963	0.858489
BACE1	2	2.22821	1.60293	17.311	9.83606	10.6061	11.0618
NPIPB9	2	1.49793	0.860965	43.5422	4.9589	0.026018	1.52689
C9orf69	2	10.1124	13.5593	3.70789	22.6575	0.37124	1.17171
ATL1	2	1.42176	0.919029	22.4155	18.9697	0.024868	7.47829
RGS16	2	6.14147	6.60882	1.6699	36.0565	0.408206	0.176633
EFNB2	2	1.9126	1.93054	9.66113	32.8042	0.142606	4.5169
RASSF2	2	0.898278	1.21276	3.03728	28.4983	1.6851	15.5094
RSBN1L	2	3.32773	2.74293	27.4807	15.9027	1.3048	0.051481
CLASP2	2	2.166	2.34615	22.8211	7.85148	0.063652	15.2611
TAOK3	2	0.82028	0.643981	26.6435	11.9088	0.128439	10.1797
TINCR	2	0.608288	0.449701	44.9764	4.18498	0	0.021876
LDOC1L	2	2.20063	2.37604	25.3192	16.1546	0.661864	3.4031
CBLN1	2	2.51893	1.36361	13.7347	25.8827	0.163131	6.24691
PPP2R2D	2	2.17293	2.82026	22.349	11.9462	2.15733	7.87994
MAFB	2	0.629002	0.647938	16.1565	8.56353	18.7384	4.49423
RAI2	2	0.231584	0.171735	18.5236	11.7623	0	17.9632
RAB40B	2	1.49333	1.24755	17.5813	7.47527	8.9879	11.5004
NBEA	2	1.76142	1.47088	17.6003	9.02374	0.030736	18.1187
ATP6V0A1	2	1.60533	1.61781	14.9663	9.60737	14.4819	5.63661
CRYGS	2	0.944232	0.266151	18.3421	12.5101	15.8325	0
PEG10	2	3.436	2.57718	12.8894	27.4969	0.147803	1.30486
NUTM2B-AS1	2	5.44972	6.58955	27.4032	7.65247	0.202445	0.538807
KLHL18	2	2.08371	2.37892	25.7767	7.53475	1.46224	8.57665
LINC00473	2	0.179677	0.20008	45.3567	1.7695	0	0
IDI2	2	2.53532	0.566411	24.9646	13.3048	0.054268	6.02054
FAM65A	2	2.37955	1.88833	14.8245	13.4169	12.8485	1.71444
ORC5	2	3.79535	5.24108	28.4963	8.01858	0.139598	0.910502
SUSD4	2	0.406671	0.184015	21.4694	8.41078	0.073197	16.0276
SHC2	2	1.06874	1.60647	12.5695	11.2754	3.51809	16.3711
POU3F2	2	0.405005	0.326533	7.89944	23.3082	0.030769	14.3513
BACH2	2	0.862095	0.830362	17.8295	20.3388	0.046434	6.25664
GNAO1	2	0.463008	0.63426	19.3134	4.63806	0.076758	20.9135
GIT2	2	2.82575	2.68174	23.7703	11.2296	0.173408	4.71432
ZNF821	2	0.700375	1.58537	30.9456	8.71446	0.113102	3.33526
REEP1	2	0.121484	0.232525	24.3521	7.63498	0.070178	12.5857
TSC1	2	2.20408	2.68714	19.7681	9.22956	0.085887	10.386
GBF1	2	2.72397	2.20513	15.5932	12.0598	0.323954	11.4278
DLL1	2	2.49179	1.53585	9.1545	20.0768	0	10.9603
WDR37	2	1.45811	1.32858	31.4374	7.24297	0.081139	2.55835
WDR20	2	1.45606	1.93351	15.9386	10.8639	8.03949	5.81307
CLCN6	2	2.34196	2.21925	21.2932	10.2717	0.164141	7.67031
ELAVL3	2	0.192138	0.141916	15.9875	10.66	0.093551	16.8323
RNF150	2	2.30657	1.84601	35.7879	3.72797	0	0.05161
METTL1	2	9.17242	10.1553	12.3859	10.0512	0.456131	1.11042
APCDD1	2	1.40355	1.1524	5.16348	19.8258	3.36194	12.4141
SENP2	2	6.09064	6.17297	16.8593	12.3235	0.180884	1.14281
MAPK8IP2	2	0.541378	0.200195	8.28735	19.7183	0.113355	13.857
FBXO42	2	1.62906	2.01311	20.8239	8.69418	2.99828	6.3111
MVB12B	2	0.741505	1.67746	16.2707	11.8582	3.06764	8.78815
IRGQ	2	1.21402	1.54239	18.8465	7.41307	0.186789	13.0097
LY6G5C	2	1.17069	0.331589	22.7592	15.4897	0	2.37064
PID1	2	0.836656	0.398267	27.3176	10.0332	0.025122	3.48995
TWISTNB	2	7.25295	7.78383	8.90436	17.3881	0.129718	0.564384
NOVA2	2	1.38553	0.192805	5.65369	22.4024	0.036669	12.2113
CAMK2B	2	0.064794	0.143337	27.8679	9.05869	0.015165	4.47425
FAR2P1	2	1.58692	0.87934	15.6212	8.70067	5.35451	9.03129
PDZK1	2	0.171198	0.444134	39.629	0.4356	0.072475	0
MXI1	2	1.49521	1.56969	23.3758	7.19642	0.126993	6.70506
KLHL35	2	0.667846	0.09291	1.7143	23.7359	0.03532	14.0564
SIK3	2	1.88424	1.76149	25.3411	9.50209	0.152865	1.58371
TNNC2	2	4.51774	6.23125	16.9536	12.2204	0	0
NR2F1-AS1	2	0.869257	0.427138	15.1097	12.7969	0.071388	10.465
PGPEP1	2	0.602642	0.757604	1.67481	36.3975	0.10678	0.125605
TMEM57	2	1.01983	1.43956	13.3509	10.8131	6.77495	6.2447
IRX4	2	0.500771	0.397692	18.6024	18.0913	0.030166	1.96198
GUSBP11	2	0.713649	0.84114	19.6612	7.15302	3.47367	7.59555
SPATA5L1	2	2.89995	3.02817	24.4642	7.80108	0.178298	0.726699
ZNF275	2	1.0481	1.08321	23.1752	3.18572	6.56486	3.49839
TAF1A-AS1	2	4.40614	6.60895	12.51	14.415	0.091904	0.433376
APITD1	2	9.72839	6.55608	12.3387	7.33207	0.217257	1.96402
EBF3	2	0.237642	0.188131	8.65249	14.6411	0.042523	14.3622
LSM14B	2	5.77859	6.41869	9.89511	15.5423	0.101235	0.032814
ELAC1	2	1.06664	1.26495	11.6834	10.8829	0.089959	12.712
GOLGA3	2	1.71255	1.5648	11.6906	7.73823	2.68961	12.1876
BIK	2	3.98375	2.46261	29.619	0.913055	0.17398	0.234726
ZNF394	2	7.14225	7.52922	4.12324	17.2979	0.314009	0.326962
CCND2-AS1	2	3.64345	4.18561	15.0826	13.3421	0.428139	0
PNMA2	2	0.830206	1.66942	18.0193	5.21579	0.051309	10.8741
GUCA1B	2	1.53586	1.0089	18.5638	5.68624	0.058858	9.5639
ZNF783	2	1.54571	1.97377	18.5472	6.34015	0.140283	7.86501
MADD	2	1.76102	1.55991	12.7646	8.07763	2.95198	8.72505
SYT1	2	1.70527	1.32698	15.7762	7.81232	0.01418	9.12912
C19orf18	2	0.21044	0.473496	20.9756	11.1592	0.092193	2.74581
LZTS1	2	0.271352	0.120229	3.91898	15.3086	0.135708	15.3916
TSPYL4	2	1.52888	1.69484	17.0933	12.312	2.3269	0.078374
C1orf233	2	6.82226	6.05374	16.1262	4.83295	0.420846	0.758902
NPFF	2	1.21429	0	17.7726	8.70487	1.31226	5.95257
EEF1A2	2	1.20325	0.446264	24.6132	6.37405	0	2.16609
LRRC4C	2	0.550252	0.66014	21.4975	5.3492	0	6.70489
MTSS1	2	0.389473	0.398322	17.7142	11.248	0.062473	4.93397
PLA2G4C	2	0.314425	0.069826	33.0855	1.11561	0.079372	0
TMEM234	2	4.21464	2.26784	15.1349	12.4839	0.146007	0.292786
KIAA2026	2	1.97235	1.32811	21.2046	4.50639	0.025377	5.1981
YAF2	2	1.71727	1.36705	19.7997	4.92959	3.3933	2.92606
SPOCK1	2	1.54379	0.855285	17.323	10.6169	0.077284	3.6952
LEAP2	2	0.304641	1.03651	26.9207	5.37281	0.137067	0
RANBP10	2	1.76152	1.8894	11.7933	9.24744	0.128211	8.8548
GDPD1	2	3.19237	2.43652	15.8314	11.8542	0.077872	0.101843
HAMP	2	0	0	32.8198	0.495125	0	0
EPS15L1	2	2.56892	2.06212	13.1813	12.638	0.180795	2.6333
TMEM99	2	4.65984	3.62855	12.271	12.195	0.328079	0.085784
DCLK1	2	0.977095	1.2533	14.0941	9.42971	0.040452	7.24282
ZXDC	2	1.20334	1.65131	14.0155	11.2382	0.057483	4.83974
OAZ3	2	1.13056	3.67819	17.7569	5.77562	1.94448	2.3712
SIRT6	2	1.1862	0.841844	9.4968	11.3844	0.64298	8.92943
FBLN5	2	0	0.13153	16.8694	7.00266	0.323562	8.06547
SRGAP3	2	0.392886	0.525389	7.01336	12.2746	0.850429	11.3086
TIGAR	2	1.38316	1.39351	16.0192	5.49303	4.33474	3.69536
SOBP	2	2.07973	1.72725	17.5262	7.39745	2.61753	0.947625
WDR47	2	0.964615	1.03096	15.4545	3.21668	5.45369	5.911
EBF1	2	0.372599	0.349269	6.81005	11.2508	0.095597	12.9677
GJA4	2	0.102601	0	0.062312	31.5835	0	0
LOC151174	2	0.234493	4.2152	22.3119	4.93181	0	0.045497
SYN1	2	0.864431	0.846835	11.0415	7.57443	0.040502	11.121
TMX4	2	1.74504	1.24417	14.9184	6.0519	3.56355	3.63006
EFCC1	2	0.057809	0.449399	0.346593	30.1209	0.097163	0
LHX1	2	0.13318	0	6.31039	9.92048	13.2709	1.41581
ZBTB2	2	0.990337	0.627903	21.113	3.71923	0.098796	4.31447
IDNK	2	0.820256	0.825276	16.8114	12.2176	0.080622	0.108317
CMTM4	2	2.81165	2.42568	21.1922	4.26789	0.093438	0.048257
AKR1C2	2	0.151838	0.192481	11.8129	9.33633	0.070623	9.20305
ABAT	2	0.796052	0.480309	10.4827	6.1672	0.038747	12.6958
NTRK2	2	0.153317	0.375832	9.14903	11.624	0.049811	9.19003
C2orf42	2	2.29549	1.44739	19.5144	7.17366	0.078295	0
ZCCHC12	2	0.072419	0.161048	12.4262	3.37722	0.061099	14.3463
C18orf8	2	0.966015	1.17597	15.7742	10.1883	0.102319	2.17897
KLHL26	2	0.78651	0.87282	9.70173	6.62255	0.041215	12.1476
GAD1	2	7.08159	3.23976	15.8989	3.36582	0.073353	0
TMEM179	2	3.39601	2.54316	22.2567	1.43674	0	0
RIMS2	2	1.55052	1.1992	14.6505	7.23025	0.083668	4.69881
NCOA5	2	0.811707	1.05962	8.59199	9.79055	0.120054	8.8428
CDR2L	2	1.11845	1.33597	11.7368	6.07899	0.036008	8.82963
ASCL1	2	0.063147	0.210479	0.113753	26.3849	0	2.34459
PDPK1	2	1.02622	1.04171	16.4017	3.07933	1.71733	5.78598
HARBI1	2	1.65929	2.83813	15.8916	7.9124	0.047148	0.12397
FAM219A	2	0.256115	0.473476	15.5211	3.61109	0.107183	8.39261
CYTH1	2	1.01085	1.5293	12.1904	6.5231	0.076969	6.82368
MADCAM1	2	0.547775	0	22.4416	5.01566	0	0
PCDH9	2	0.168427	0.133222	10.3926	15.2854	0.030056	1.63419
TMEM163	2	0.600296	0.668231	11.0914	11.8248	0.036306	3.31812
MRPL23	2	3.96622	4.16927	3.81253	15.5524	0	0
PDE4DIP	2	0.438425	0.712557	21.1952	1.9149	0.195918	3.02931
PER1	2	0.728904	0.632117	8.54349	5.62567	10.8568	1.00391
ST3GAL4-AS1	2	1.38871	3.1427	0.888428	21.9662	0	0
IQSEC2	2	3.76865	4.23542	18.0887	1.03913	0.086604	0.116813
ARC	2	0.366227	0.813048	9.52069	6.84163	0.021951	9.713
CTNNA2	2	1.98893	0.895836	7.77502	12.0275	0.022584	4.45918
ING5	2	5.42722	6.9617	9.7147	4.05675	0.119091	0.704312
MTMR9	2	3.47827	3.58792	10.1273	9.61778	0.032882	0.052721
NHEJ1	2	4.26036	6.34637	11.0961	4.94654	0.128497	0.083662
TH	2	0.089877	0.100085	21.8125	4.78067	0.076195	0
LINC00925	2	0.214713	0.079336	2.04681	13.1035	0.014948	11.2644
TRMT44	2	1.30482	0.603604	16.1192	4.68	0.045647	3.95912
RPS14P3	2	0.950572	1.33987	23.4306	0.932861	0	0
TMEM183A	2	1.1072	2.13224	22.6347	0.761492	3e-06	4e-06
ZNF79	2	1.229	1.36765	12.3562	8.39089	0.069298	3.12521
SPATA2L	2	1.35029	0.675355	10.1883	8.87002	0.284427	5.13615
ACTR8	2	4.01378	2.92129	7.56079	11.3225	0.157439	0.225694
GPRIN1	2	0.214171	0.395675	6.63518	8.82317	0.044731	10.0639
RBKS	2	4.4768	5.53888	10.6345	5.50497	0	0
KIFC3	2	0.182796	0.253511	1.32658	14.5943	0.400362	9.38663
CNR1	2	0.137946	0	6.72276	14.8017	0.080498	4.24201
TNPO3	2	6.23297	5.75874	7.05555	6.597	0.059457	0.054743
B4GALNT1	2	0.503725	0.412456	11.9976	4.12394	0	8.56489
LINC01508	2	0	0	8.15781	17.4324	0	0
PHYKPL	2	4.29931	2.62072	7.44533	10.7177	0.083416	0.382507
SLC1A4	2	0.121621	0.044956	12.3595	2.63818	0.169563	10.1474
BRINP1	2	0.718879	0.372253	3.82512	19.6224	0.020085	0.752692
GATSL2	2	0.904283	1.06158	7.14263	8.19524	1.51534	6.46682
ZNF793-AS1	2	4.46784	2.76757	7.59161	10.2342	0.098222	0
ZNF319	2	0.782729	1.22257	8.98727	7.11034	0.104029	6.94853
MEIG1	2	0	1.68742	14.1195	9.1675	0.169591	0
CSNK1A1P1	2	0	0.217917	0.059302	24.7117	0.041531	0
CELF4	2	0.267963	0.254653	8.3357	5.39435	0.015531	10.4852
HS3ST2	2	0.165594	0	16.7992	4.67577	0.140099	2.92429
CARTPT	2	0	0	3.69381	20.803	0	0.12481
JAKMIP1	2	0.345325	0.384424	23.3207	0.453484	0	0
URB1-AS1	2	4.37301	1.09631	13.2262	5.40347	0.107408	0
TP53INP1	2	0.711471	1.07991	4.94811	7.53752	2.70116	7.07428
PLAC8L1	2	0.586559	0	16.9665	6.13196	0.263054	0
WHAMM	2	0.70549	0.912629	12.8558	3.04012	6.3582	0.021128
LCMT2	2	2.01083	1.56877	6.05454	13.9275	0.114074	0.14767
GUF1	2	5.52162	5.25185	7.25838	5.43313	0.104161	0.172498
HS3ST1	2	0.246517	0.091444	11.1626	6.90687	0.139018	5.16783
NCR3	2	0.44749	0.895211	22.2523	0	0	0.094272
LOC105377348	2	5.01646	2.84528	5.68162	10.072	0	0
ELL	2	0.785449	0.663452	10.2555	7.40072	0.015631	4.49182
ADCYAP1	2	0	0.05332	7.0991	12.7951	0.117959	3.5051
LETM2	2	0.402407	1.03566	15.2157	3.90997	0.032159	2.74721
C1orf194	2	0	0.656224	10.2299	11.7358	0	0.720638
LZIC	2	3.88934	3.66408	5.04707	10.6849	0.051957	0
CRCP	2	0.995818	1.14915	19.3248	1.77943	0.025566	0
ZFHX4	2	1.87837	0.525133	10.592	5.97422	3.1474	0.953388
GPATCH1	2	1.36125	2.31557	12.8493	6.32238	0.095014	0
LINGO2	2	0.242898	0.161719	10.197	1.6922	0.142546	10.3658
MYCBP2	2	0.890545	0.720208	13.648	4.28331	1.61276	1.64141
HLA-F-AS1	2	1.01009	1.79901	16.8235	3.09686	0	0
SHC3	2	0.059442	0.147993	9.28559	12.198	0.055558	0.925257
ISG20	2	2.20478	1.70501	14.1295	4.4537	0	0.121917
ZMPSTE24	2	2.95445	2.90225	11.4105	4.99737	0.121802	0.157424
ACRC	2	0.096438	0.160519	21.277	0.823929	0.080837	0.026118
LEFTY1	2	0.102305	0.62723	21.4336	0.134296	0.058007	0.057064
GNG12	2	3.73706	3.35115	3.54039	11.0557	0.042554	0.566144
ZNF77	2	1.9686	2.27769	14.7709	2.79249	0.166369	0.086719
PPP1R3F	2	0.666108	0.837432	11.1567	3.59	0.074371	5.67623
PPAPDC2	2	2.32765	2.23915	9.87562	6.93418	0.065097	0.421049
SH3BP5-AS1	2	0.079635	0.117608	8.57319	5.56793	3.11927	4.27826
PMS2CL	2	2.6027	2.03838	7.22572	5.17759	2.8249	1.84867
PPM1K	2	1.02582	0.913594	8.41799	4.73674	3.74996	2.78788
ZNF582-AS1	2	0.442043	0.147056	20.2919	0.526918	0	0.149212
LOC81691	2	3.60133	3.99266	7.23124	6.11083	0.140782	0.063153
SLC7A5	2	4.31183	4.23132	8.40607	3.96002	0.027478	0.017684
GAGE10	2	0	0	20.3617	0.578279	0	0
DPP6	2	0.582992	0.988251	15.5017	2.45747	0.014316	1.27224
LY6G5B	2	2.6625	1.20388	8.31719	8.35557	0	0
SAP30	2	2.94	2.37922	4.34174	10.5978	0.070627	0.094272
MORC4	2	0.43813	0.397532	10.3475	2.94522	0.116586	6.17452
SYT17	2	1.89888	0.936841	11.746	5.64762	0.066398	0.114556
SYBU	2	0	0.064432	5.98872	7.78351	0.024383	6.45054
HLA-G	2	0.105981	0.236354	19.9081	0	0	0.059234
PHACTR4	2	5.04215	4.18763	1.70876	8.63324	0.103947	0.521338
LAT2	2	0.241322	0.179003	14.6603	1.7433	0	3.32527
PARS2	2	2.3112	3.66925	9.16698	4.85847	0.111232	0
LMO4	2	3.89275	3.06701	6.14295	6.25475	0.182815	0.469934
PUS1	2	3.85686	3.39398	3.14269	9.32672	0.172591	0.11315
FAM63B	2	2.95096	2.27833	8.41919	6.13241	0.037293	0.143886
RBFOX1	2	0.63427	0.166639	2.42068	14.4405	0.094281	2.16571
CUX2	2	0.857694	0.37984	5.07667	6.3313	0.017846	7.17943
MTURN	2	0.940032	0.984832	10.5044	4.76123	0.497428	2.02575
HLA-DMA	2	2.57472	1.98303	13.9171	1.1602	0.069537	0
RDH13	2	0.838251	0.972926	14.684	2.80725	0.248285	0.092565
RSRC1	2	2.66953	4.01728	8.7831	4.06837	0	0
ATP9A	2	0.824817	0.594529	8.95201	4.22602	0.087752	4.81884
EPB41L1	2	0.436938	1.09502	6.7093	4.66834	0.053583	6.34724
GPRASP1	2	0.127078	0.168896	12.4279	1.22019	3.47329	1.85
EBLN2	2	5.18494	4.33389	5.38499	4.2542	0.042373	0.055537
SEMA6D	2	0.829436	0.556711	7.48569	5.89271	0.072896	4.41248
ZKSCAN2	2	0.987069	1.09276	7.8685	7.41089	0.11122	1.77816
NPTN	2	5.12186	3.71719	6.2197	4.06673	0.032203	0.084003
ZNF268	2	3.38964	2.68797	6.51467	6.44045	0.074878	0.119233
SMIM13	2	0.795493	0.634682	11.5514	3.55641	0.039834	2.597
EPHB2	2	1.11967	0.766877	5.61866	5.22973	0.032951	6.31315
NPHP4	2	1.65653	1.06378	9.91189	6.02731	0.055263	0.320121
HCG8	2	1.07533	1.09763	12.904	3.94189	0	0
SYNM	2	0.206292	0.431471	12.3137	1.76355	0.028626	4.21395
HSBP1L1	2	0.278837	0.946614	17.6661	0	0	0
LOC146880	2	0.701971	0.419656	6.13815	3.47955	4.34354	3.79488
PDGFB	2	0.066218	0.883104	2.78582	14.6163	0.2231	0
PHOX2B	2	0	0	0.060767	18.3535	0.042593	0
ZRSR2	2	3.45893	1.99163	5.09552	7.83438	0.047569	0
ABTB2	2	0.273351	0.235565	6.25153	10.8732	0.050676	0.733313
COL4A3BP	2	2.62206	3.18326	9.93282	2.10568	0.023248	0.433447
JUNB	2	0.179905	0.300504	8.65449	1.77174	0.457503	6.92708
ANKS1B	2	0.382637	0.846402	7.85121	2.5242	0	6.63479
CD27-AS1	2	1.0675	0.815653	13.1539	2.9365	0.168609	0
TFAP2A-AS1	2	0	0.149021	7.59836	10.2316	0	0
PPP4R2	2	3.01758	1.9429	2.75971	10.1282	0.099081	0
SCAPER	2	0.792277	1.29934	13.2773	2.31277	0.092563	0.17015
ZNF585A	2	5.32106	3.24431	0.356615	8.96812	0.004536	0
ZNF69	2	2.2982	2.00453	0.485099	12.9863	0.042465	0.055662
ERAS	2	0	0	17.3466	0.475965	0	0
DUSP18	2	1.32814	1.62597	3.86214	10.7792	0.087997	0.077248
PIGW	2	1.19565	1.79837	12.865	1.84792	0	0
UBAP1L	2	0.124099	1.24733	13.6511	2.27949	0.159262	0.210183
PDCD4-AS1	2	3.59345	4.53121	7.85335	1.36346	0.033753	0.219988
PMVK	2	2.94722	5.39045	4.18733	4.92025	0.057462	0
PAK6	2	0.753205	0.179826	15.3747	0.531395	0	0.558465
SH3GL2	2	0.341006	0.31556	15.6019	1.08297	0.023875	0
BRSK2	2	0.514617	0.529743	4.75409	4.80904	0.015344	6.64954
DPP10-AS1	2	2.03191	1.31521	10.2527	3.60378	0	0
VHL	2	1.28235	1.3855	10.5283	3.51557	0.140886	0.290212
LINC00260	2	1.91909	2.60534	5.4658	7.10186	0	0
RUNDC3B	2	0.077329	0	13.5037	0.56209	0	2.94272
CCT6B	2	0.458193	1.03685	9.26513	6.05971	0.078949	0
IQCC	2	1.48539	1.39152	8.95777	4.87751	0.132117	0
POPDC2	2	0.098034	0.109243	13.2026	1.73782	0.041642	1.63689
NPAS4	2	0.09253	0.256648	16.4499	0	0.01938	0
ZNF212	2	3.52832	3.24416	2.9725	6.44812	0.162038	0.329694
TAPT1	2	0.944643	1.33563	9.28771	4.94699	0.013595	0.052492
LOC100131564	2	3.17416	2.89799	3.93981	6.33344	0	0.100551
SEC22A	2	1.82873	1.97915	8.92478	3.51788	0.037351	0.096451
LBX1-AS1	2	0	0.146372	5.57469	10.5248	0	0
LINC00294	2	3.51269	3.53825	4.50196	4.34391	0.019361	0.325109
NSL1	2	1.1217	2.12617	10.0067	2.64053	0.090982	0.239874
TLX1	2	0	0	4.57507	11.4673	0.096133	0.083441
MAP7D2	2	0.625145	0.649835	14.8669	0	0.016314	0.042094
SYN2	2	2.28088	2.00337	9.37118	2.29591	0.019108	0.223226
KCNK3	2	0	0.042011	6.52852	5.13132	0	4.47027
ONECUT2	2	0.178285	0.069014	1.63397	13.6454	0.04067	0.600593
ADAM12	2	0.18171	0.100563	7.73897	0.502076	0.03022	7.57943
AFF3	2	0.089749	0.07947	4.95318	3.53348	0.022388	7.43264
DUSP8	2	0.200756	0.111246	4.40273	4.24546	0.027936	7.1027
MOK	2	0.632694	0.6071	5.82183	8.89398	0.133662	0
GRIA1	2	0.306705	0.71889	4.19366	8.75681	0.081357	2.00206
ABCA11P	2	2.56958	3.71846	5.43529	3.43069	0.108782	0.757466
RARA-AS1	2	0	0.305591	3.26679	6.1249	0.310253	5.98428
NPR3	2	0.115316	0.076613	14.205	0.060665	1.50735	0.012326
SNAP91	2	0.229523	0.203712	8.33738	4.31798	0	2.59787
C3orf62	2	0.845695	0.703469	7.39525	5.5309	0.035388	1.1644
GABBR2	2	0.357355	0.310973	12.4495	0.805648	0.053168	1.59825
ALB	2	0.141226	0.157007	14.1921	1.06679	0	0
C2orf76	2	2.80045	2.24839	5.12535	5.37046	0	0
TNIK	2	0.106583	0.148193	8.15705	4.67983	0.15719	2.29376
BTBD11	2	0.774019	0.815293	6.41543	7.32673	0.097073	0.062569
PHYHIPL	2	0	0	5.83239	2.56465	0	7.07649
OR7E14P	2	2.31637	1.21032	0.095213	11.7428	0	0
ZNF57	2	2.17077	1.8786	9.80024	1.42553	0.033988	0.044311
LDLRAD4	2	0.089637	0.059526	7.06848	3.67877	0.022359	4.33836
IQCE	2	0.699663	0.740095	4.59351	4.80004	4.12217	0.277695
HECA	2	0.473722	0.670449	8.41331	2.3535	0.043864	3.21258
VPS53	2	0.81279	0.620811	7.0133	3.96199	0.073066	2.67175
METTL14	2	2.64738	2.40695	4.56077	5.3628	0	0.093789
RLF	2	0.730435	0.521838	12.493	1.13109	0.049053	0.11337
GAD2	2	0	0	11.7469	3.2699	0	0
LINC00326	2	0	0	14.4246	0.573127	0	0
TEX29	2	1.44247	0.326725	9.19788	3.99189	0	0
TASP1	2	1.14122	1.56681	9.64491	2.55769	0.028278	0
PRKCB	2	2.59484	2.13702	6.60918	3.13849	0.015146	0.349772
SRRM4	2	0.085951	0.038051	2.57758	4.83885	3.48694	3.80107
PPP2R5B	2	0.395143	0.438775	4.93929	4.78474	0.308238	3.96172
SMIM18	2	0	0	3.1868	11.5992	0	0
RPIA	2	3.37954	3.46593	1.39879	6.30629	0.150735	0.049244
TRNT1	2	3.34284	2.78698	6.61006	1.6986	0.12105	0.078715
PURA	2	0.252193	0.71395	8.07934	4.3482	0.023362	1.21628
NMT1	2	2.09839	1.85326	5.5179	4.65881	0.101484	0.358978
LGALS4	2	0.546196	0.915941	12.144	0.805961	0.058612	0
THAP10	2	0.784386	1.74523	9.88705	1.95748	0	0.086369
HCG17	2	0.289087	0	12.063	2.07793	0	0
NOL4	2	0.301322	0.401119	4.59188	3.78867	0.021058	5.21463
YPEL4	2	0	0.213166	5.79842	6.65694	0	1.64818
LOC103611081	2	0.452173	0.459534	6.08731	2.8238	0.062993	4.42449
ZNF44	2	1.21586	1.30596	10.2605	1.31339	0.049422	0
RAB22A	2	0.353523	0.33536	6.55439	1.3397	0.314858	5.23731
KIRREL3	2	0.080876	0	0.193079	13.7444	0.050749	0.065451
SHROOM3	2	1.86522	2.29617	0.1944	9.35686	0.081811	0.244434
DCC	2	0.014201	0.031427	0.580266	7.87425	0.029492	5.49996
CCDC96	2	0.444522	0.08239	7.63108	5.74187	0.031267	0
CEACAM21	2	0	0	13.8593	0	0	0
LIPT2	2	3.94489	1.32992	4.43392	4.13345	0	0
CPEB1	2	0.217131	0.441048	12.4314	0.32103	0.045574	0.383484
FAIM2	2	0.251561	0.069688	4.64054	3.36985	0.091842	5.36816
OVGP1	2	0.424737	0.62961	10.9907	1.72042	0	0
ZDHHC11	2	0.658769	0.665202	7.58061	3.50192	0.050356	1.30569
RFX2	2	0.746055	1.32338	0.844922	10.5814	0.046759	0.180787
THSD7A	2	0.095806	0.090859	6.16681	2.92571	0	4.43291
SLC1A2	2	0.173792	0.24721	7.31885	4.75277	0.010297	1.20092
LRRFIP2	2	2.2248	1.48883	4.42345	5.36336	0.155111	0.023381
TTPAL	2	1.44748	1.63031	6.71911	3.71212	0.080365	0.051597
IL13RA2	2	0.125197	0	12.4752	0.903413	0.053573	0.070724
TANC2	2	0.221475	0.367528	7.55896	1.86144	0.056186	3.54417
KIAA1257	2	3.46745	2.89748	0.175169	6.82859	0.12268	0.053548
PYY	2	0.874161	2.15702	9.10949	1.37465	0	0
FAM150B	2	0.367465	0	7.0331	6.10713	0	0
LOC100507577	2	0.613679	0.136345	5.9297	6.04775	0.051621	0.702987
NAPSB	2	0	0	12.9074	0.512192	0	0
ATOH8	2	0.025185	0.111569	0.05984	8.67771	0.062944	4.44692
SH2D5	2	0.817597	1.13336	10.708	0.644904	0.034195	0.022051
CYP2C8	2	0.272794	0.303799	7.76075	2.7448	0	2.16747
TFAP2B	2	0.102434	0.056725	3.1492	9.7666	0.117352	0.054821
GNE	2	1.32191	0.970611	6.75514	4.14799	0.016703	0.032228
MYNN	2	1.09198	1.28326	5.31188	5.43481	0.047863	0.033227
MAN1A2	2	0.632721	0.51804	6.83503	3.67191	1.34154	0.162113
TMEM38A	2	0.921408	0.22825	9.38806	2.55346	0	0
ZNF101	2	3.1864	2.41774	5.12639	2.26123	0.013272	0.068311
SLC6A13	2	0.155271	0	12.1642	0.712491	0	0
ACSL1	2	0.1208	0.26793	7.57031	2.11812	0.067364	2.84629
ENOX1	2	0.204082	0.280584	3.88423	3.40461	0.073882	5.10506
NPAS3	2	0.126433	0.363879	1.48782	5.88335	0.031596	5.03637
RAB8B	2	2.13891	2.50535	3.07211	4.86172	0.178447	0.147563
BSN	2	0.072054	0.219151	5.44284	3.306	0.041092	3.78923
TSHZ1	2	0.030436	0.101202	5.94173	1.10113	0.076206	5.58779
SPOCK2	2	0.027816	0.030814	9.54525	0.091481	0.023195	3.10148
LRAT	2	0.976743	0.384044	9.11031	2.27924	0.013144	0.033827
MARCH4	2	0.403707	0.521995	9.7054	1.23857	0.098316	0.777508
CNST	2	1.40611	1.67607	4.08041	5.43707	0.0473	0.060809
IGLL1	2	0	0	10.2899	2.39714	0	0
DACH2	2	0.260105	0	5.40803	3.92498	0.0769	3.01625
ZBTB16	2	1.83227	0.626762	0	10.0449	0.029708	0
USHBP1	2	1.4839	0.4498	10.5028	0.044294	0	0.036902
SLIT1	2	0.40504	0.412091	2.44503	5.64244	1.53105	1.99263
ZNF35	2	1.35281	1.82912	5.85554	3.3235	0.049443	0
C11orf91	2	0.857049	0.241127	8.20277	3.08567	0	0
HSPA12A	2	0.413325	0.486395	7.91945	3.49919	0.032287	0.013827
AVIL	2	0.102887	0	11.0525	1.14941	0	0.055826
ZNF502	2	1.16792	0.85767	6.7336	3.46176	0.080979	0.052324
ZNF862	2	0.510518	0.211955	4.05152	3.55312	0.044257	3.96402
TLE2	2	0.407051	0.385736	9.80924	1.68673	0.02925	0
SLC32A1	2	0.12142	0.134876	6.22931	5.70379	0.102118	0
C5orf51	2	1.7056	1.32263	5.00276	4.0559	0	0.167598
FAAH2	2	2.31971	0.889989	6.99822	1.99612	0.033812	0
PCDH17	2	0.45565	0.181562	5.2513	4.17136	0.007578	2.06959
DYRK3	2	1.17675	1.145	5.71401	3.91282	0.031029	0.08076
LOC440982	2	0.338108	0	6.1696	5.51698	0	0
GLS2	2	1.30963	1.30253	8.41415	0.963207	0.029047	0
SLC25A32	2	1.77536	2.07514	5.09885	2.96673	0	0.055016
PLXDC1	2	0.023555	0.104333	11.0483	0.495653	0	0.289626
SFMBT1	2	1.86962	1.23589	6.17016	2.58771	0.027381	0.017621
ASIC3	2	0	0.082678	2.54368	5.19038	0.059902	4.01254
LONRF2	2	0.062133	0.045818	7.23423	1.43046	0.017187	3.07876
FRAT1	2	2.05692	1.24015	3.94739	4.51776	0.049401	0.032013
FAM217B	2	2.63303	2.6846	1.4899	4.93665	0.081401	0.017459
GFOD1	2	2.78218	0.570009	4.74208	3.6566	0.053205	0.034513
WNT3	2	0.090954	0	6.5208	2.2716	0.019046	2.90243
XKR4	2	0.038606	0.085609	9.50718	1.4719	0	0.64493
LRRC14	2	1.82305	2.08065	1.49414	5.55765	0.103613	0.517948
VSNL1	2	3.45323	0.17871	7.85047	0.052738	0	0
ZNF674-AS1	2	2.52557	2.39562	4.60881	1.70756	0.062701	0.163213
NAA25	2	2.0053	1.68677	4.79509	2.8208	0.063444	0.067916
FAM134B	2	0.325773	0.154903	9.51205	0.446381	0	0.998765
LINC01011	2	0.94233	2.72266	0	7.67281	0	0.059422
HS3ST3B1	2	1.58092	1.42879	3.81483	4.47626	0.028598	0
DRD2	2	0.059719	0.12798	0.071659	10.9492	0.100447	0
CD79A	2	0	0	11.2932	0	0	0
PHF24	2	0.025257	0.083916	10.3628	0.780565	0.021042	0
KLC2	2	0.456499	0.760403	5.56336	4.09737	0.047942	0.310552
FAM167A-AS1	2	0	0	11.1927	0	0	0
PIH1D2	2	1.83748	1.42107	4.23555	3.33195	0	0.320841
PAN3-AS1	2	2.03398	0.646189	4.72368	3.53073	0.030645	0.079735
ZNF343	2	1.43254	2.5847	5.90103	1.04399	0.019371	0.025022
ZCWPW1	2	1.11835	0.990242	5.96697	2.8903	0	0.038552
BATF3	2	0	0	9.55708	1.25515	0.167034	0
JAZF1	2	0.383013	0.371874	7.442	2.58011	0.060192	0.129639
NT5E	2	0.077013	0	6.72684	0.075941	0.016095	4.06077
NFYC-AS1	2	2.6966	1.81673	4.95203	1.45574	0.020181	0
MGLL	2	0	0.196492	10.2233	0.419529	0.08226	0.019071
ADRA2A	2	0.155955	0.734916	8.81198	1.20457	0	0.021015
C16orf52	2	1.21343	1.49426	6.24187	1.90571	0.014072	0.05435
C8orf44	2	1.60676	2.29038	2.65647	4.30026	0	0.047643
ZNF8	2	1.22299	1.03986	5.7598	2.6934	0.060687	0.078935
APOBEC2	2	2.54291	2.60775	0.988139	4.60664	0.086497	0
POU3F3	2	0.099601	0.073589	1.77896	8.18515	0.027718	0.624397
CAPN3	2	0.137247	0.307017	6.15085	4.05201	0.058922	0.078071
PAK3	2	1.1539	0.561266	5.48823	3.45722	0	0.118673
CLCN4	2	0.495048	0.44848	6.30428	3.38472	0	0.01202
FLJ26850	2	0.118589	0.264753	9.2616	0.855866	0	0
MAP9	2	1.49769	1.3927	4.63118	2.92857	0	0.042622
NEK8	2	2.54356	2.40329	3.56535	1.8492	0.068152	0.058812
ATP2A1	2	0.288622	0.338013	8.78603	1.00146	0.040319	0
LINC00476	2	0.660265	1.77475	1.90524	5.95962	0	0.07836
TP53AIP1	2	0	0	7.16792	3.20143	0	0
TMEM192	2	1.99717	1.91827	5.84626	0.50332	0	0.071547
DNAJC3-AS1	2	1.38224	1.41641	4.80655	2.62009	0.022311	0.086617
TMEM254-AS1	2	1.70859	1.30827	4.00474	3.1015	0.051042	0.109727
RUNX1T1	2	0.141636	0.022376	3.80542	4.13908	0.025246	1.97643
LOC100499489	2	0.250245	0.417031	4.05642	5.38426	0	0
DACH1	2	0.35409	0.107172	0.997835	6.18449	0.035432	2.38947
CTDP1	2	1.12719	0.950917	3.74615	4.02588	0.113352	0.097581
TMEM253	2	1.21302	1.59911	2.75196	4.48664	0	0
LOC286059	2	0.354825	0.394094	8.79635	0.427405	0.024858	0
LOC286437	2	0	0.227409	9.63721	0.089596	0	0.037338
RPS6KL1	2	0.34298	0.126653	4.89431	3.3075	0.023833	1.28693
BMPR2	2	0.335108	0.383962	2.7835	2.62146	0.372591	3.46585
TRAF3IP1	2	1.09889	0.798209	4.45023	3.38766	0.015835	0.204122
MSANTD1	2	0.099152	0.110498	6.01567	3.64467	0	0.055209
CAB39L	2	0.846297	0.708995	4.33135	3.87275	0.071336	0.069042
NMRK1	2	1.11533	1.26336	6.65093	0.844728	0	0
PRICKLE2	2	0.245279	0.232691	4.55879	1.04855	3.76536	0.009337
MUC20	2	0	0.08575	3.53322	6.17859	0	0.042411
PDIA2	2	0.095409	0	1.32994	5.19849	0	3.18098
KCNK9	2	0.067968	0	8.41942	0.625068	0.028637	0.63254
LINC00852	2	0.130386	0	9.33987	0.256566	0	0
DPH3P1	2	2.04609	1.14042	4.78373	1.74585	0	0
CYLD	2	0.340022	0.301039	7.57817	1.44264	0.014119	0.036206
STEAP3	2	1.71738	1.8692	5.5398	0.461817	0.032628	0.084142
CAPN10-AS1	2	1.14959	1.74727	3.99039	2.7146	0.053453	0
SLC22A1	2	0.091273	0	8.32908	1.17326	0	0.047014
LGI2	2	0.464369	0.257103	5.51373	1.66424	1.72065	0.01241
TIMP4	2	0.407159	0.567314	7.10751	1.53665	0	0
KCNIP1	2	0.428253	0.762749	6.52235	1.85594	0.036256	0
SLC7A9	2	0	0.218201	2.49422	3.14946	0	3.70496
RFPL1S	2	0.232407	0.064369	6.15005	1.16516	0.036341	1.85354
FGFR4	2	1.87236	0.673824	6.57771	0.326271	0.023159	0.026929
BBS12	2	0.188628	1.15115	6.53966	1.51868	0	0.051055
LOC145845	2	0.051575	0	0	5.1855	4.19718	0
POLH	2	1.0149	0.581919	4.37482	3.37865	0.050853	0.028981
MNX1	2	0	0	9.40742	0	0	0
PSD2	2	0.066338	0.073519	4.02849	1.52646	0.013846	3.68934
SOCS7	2	0.713662	1.15451	4.8385	2.61153	0.030434	0.039023
CCDC91	2	2.09695	1.65404	2.88756	2.66608	0.056996	0
CRTAC1	2	0.160393	0.237411	7.05155	1.82688	0.022439	0.029041
TRIM54	2	0.083666	0.186251	5.20588	3.79132	0	0
C2orf49	2	1.08603	0.839082	2.81724	4.4527	0.014767	0.055302
MXD1	2	0.238359	0.146646	7.4821	1.07991	0.010999	0.28365
ATP1A3	2	0.131723	0.048697	3.48762	2.71394	0.036761	2.80015
PLD6	2	0.30316	0.336753	6.94878	1.47391	0	0
KIAA1683	2	0.078588	0	8.5345	0.361769	0.049297	0
LRFN5	2	0.040564	0.314881	6.53424	0.879898	0.067865	1.15976
CEP164	2	1.62959	1.25273	3.51678	2.49184	0.033353	0.057149
SEPT12	2	0.247535	0	7.10392	1.62395	0	0
ADNP-AS1	2	0.622632	0	5.0725	3.25728	0	0
TSPAN1	2	0.102083	0	8.80229	0	0	0
BRINP3	2	0	0	5.19832	0	0	3.69677
MAL	2	0	0	2.24626	6.55934	0	0
FARP2	2	0.372155	0.802426	5.54548	1.81528	0.108862	0.08016
ESRRB	2	0.102145	0.170058	1.742	4.86655	0.042843	1.77317
RHOBTB2	2	0.390318	0.099797	2.06839	4.32319	0.125227	1.65894
BRCC3	2	2.22223	2.04593	2.88917	1.46025	0.045473	0
BRD1	2	0.416879	0.847126	4.65572	2.48877	0.043521	0.149459
TMEM17	2	1.59839	0.749066	5.59014	0.662881	0	0
DAGLA	2	0.256642	0.227395	6.2131	0.860654	0.021383	0.988958
MTTP	2	0.306831	0.680395	4.39074	3.15159	0.016029	0.020661
RGS7	2	0.066732	0	7.10473	1.35349	0	0.035177
LOC103344931	2	0.248053	0.432073	6.37542	1.25797	0.074006	0.171575
TTLL6	2	2.32825	0.586696	4.80279	0.727935	0.02589	0.03358
SRRM2-AS1	2	0	0.794396	1.63161	6.07742	0	0
NEUROG1	2	0.099291	0	0.060243	8.34233	0	0
CYP2E1	2	0	0	4.22009	4.23931	0	0
CHN2	2	0.557526	0.484735	5.60842	1.67918	0.040092	0.068011
LINC01252	2	0.371572	0.869936	5.09975	2.06245	0.017271	0.01114
KPNA5	2	0.295574	0.493042	6.05298	1.55306	0.031183	0
CPLX1	2	0.074594	0	6.56101	1.66575	0.06297	0
ANKLE1	2	2.25631	1.271	3.55158	1.23129	0	0
KDM4D	2	1.40017	1.43905	1.45881	3.91899	0	0.056288
ESAM	2	0.087022	0	3.57767	4.57103	0.036854	0
TRIM23	2	0.73532	0.799552	5.32858	1.32318	0	0
C2orf66	2	0.140595	0.078151	7.52896	0.369401	0.059275	0
DZANK1	2	1.52085	1.44595	4.28104	0.885376	0	0.023477
KIAA0513	2	0.504879	0.219373	1.9635	2.82903	0.008234	2.60194
TIGD3	2	0.164249	0.639734	1.53704	5.71644	0.034734	0
LINC00674	2	0.452432	0.514856	2.61698	3.56256	0.193216	0.747343
KCNMB2-AS1	2	1.91332	1.85486	3.23516	0.955641	0.038626	0
TRMT13	2	1.22002	1.24556	2.48059	3.01472	0.020456	0
TRIM9	2	0.133582	0.185192	5.81195	1.84314	0	0
FAM133A	2	1.22545	1.13294	2.48792	3.07659	0.019436	0
SLC27A4	2	1.53361	1.32948	0.085958	4.81899	0.040169	0.05191
NEUROG2	2	0	0.076959	1.2493	6.50309	0.02918	0
PCLO	2	0.209989	0.130052	6.058	1.1577	0.006966	0.294019
AFP	2	0.157576	0.876526	3.70671	3.05275	0	0.043385
MOB1B	2	1.53873	1.26809	1.72104	3.1702	0.008756	0.112414
LMX1B	2	0.153404	0.113253	0.69902	6.25412	0.053256	0.492815
IGHMBP2	2	1.56366	0.845678	3.38792	1.83013	0.031882	0.102734
DHFRL1	2	0.845181	1.36302	2.17608	3.22637	0.064231	0.020694
PHF7	2	1.75868	1.59389	3.73668	0.562469	0	0
GABRB1	2	0	0.159896	7.48818	0	0	0
GRIK1	2	0	0	1.98483	1.90136	0.036616	3.71827
FBXO4	2	0.558795	0.873955	6.05654	0.146668	0	0
ZNF500	2	1.66542	1.12821	0.154619	4.64701	0	0
ALDH8A1	2	0	0	6.59579	0.949838	0.027617	0
CELF6	2	0	0.060168	1.36343	3.91774	0.068256	2.09112
ALDH1A2	2	0.143238	0.105957	7.16474	0	0	0.04711
SGPP2	2	0	0	4.54801	2.81047	0	0
IL17RD	2	0.200369	0.221751	0.771784	5.75446	0.027759	0.329091
MSS51	2	1.36319	0.865597	3.66582	1.40726	0	0
WWC1	2	0.632968	0.748203	3.4654	2.28193	0	0.081623
PAXBP1-AS1	2	0.10483	0	2.03826	1.56164	0.021992	3.41835
KCNC1	2	0.021616	0.023932	4.39168	1.64656	0.008996	1.04508
PIGZ	2	0.283489	0.188879	6.45662	0.111763	0	0
PDP1	2	0.497978	0.709753	3.43375	2.36224	0.029687	0
ZNF616	2	1.21131	0.89626	3.95576	0.928703	0	0
TTLL11	2	0.240105	0.178099	3.97595	2.56825	0	0.025451
CELF3	2	0.027689	0	3.52411	2.65947	0	0.771688
NHLH1	2	0	0.067877	1.32007	4.89763	0.051395	0.6332
KCNA3	2	0.245503	0.051198	5.94505	0.694744	0	0.012351
LINC01234	2	0.858057	1.03352	4.34584	0.705179	0	0
POU4F2	2	0	0	0.876114	4.42892	0.02047	1.61407
SAMD4A	2	0.185988	0.176611	4.87878	0.873256	0.027937	0.796713
P2RX5	2	1.4028	0.50628	3.42338	1.59667	0	0
CACNA2D3	2	0.577328	1.05185	3.6419	1.65346	0	0
FBXW4P1	2	0.497767	0.395296	4.96436	1.02757	0	0.038994
KCTD8	2	0.120439	0	5.52776	1.22651	0	0
NDUFB2-AS1	2	0.704924	0.224483	4.46217	1.45419	0	0
ZC3H12D	2	0.030346	0.033623	6.71548	0.039904	0	0
ZNF442	2	0.931766	0.304267	5.1876	0.324138	0	0
HCP5	2	1.0478	0.479296	5.2161	0	0	0
LOC100130705	2	0.079511	0.044083	5.31168	1.28049	0	0
IFI44L	2	0	0.055468	5.6524	0.016467	0.052154	0.937876
CDH18	2	0.052012	0	6.48734	0.171155	0	0
DNAJC27	2	0.740364	0.683621	4.22141	1.03439	0.012866	0.015986
PDP2	2	1.64753	1.01589	2.62303	1.34404	0.026031	0.044533
ZBTB20	2	0.12202	0.124461	0.874436	2.81399	0.013994	2.74308
CHRNA4	2	0.027037	0.089891	2.47645	2.06375	0	2.02884
TNFSF13B	2	0	0.662919	5.83816	0.153183	0	0
GLIPR1	2	0.038627	0	4.65257	1.09183	0.048443	0.811816
DGCR9	2	0.130306	0.1448	5.59764	0.77042	0	0
ACHE	2	0.080942	0	1.86047	2.23054	0.065633	2.27323
SLC18A3	2	0	0	5.70171	0.768654	0.027366	0
RIPK4	2	0.350996	0.432423	5.51193	0.179453	0.016305	0
SOX21-AS1	2	1.70259	1.48894	0	3.25483	0	0
MYH3	2	0.244243	0.108193	3.62629	2.40911	0.010172	0.026127
FAT3	2	0.173136	0.141518	0.805318	3.1247	0.003121	2.12698
CREB5	2	0.147975	0	3.58608	1.58147	0.007381	1.04543
ASTN1	2	0.778581	0.679634	3.87203	1.00561	0.008304	0.010653
FAM169A	2	0.763479	0.576443	3.60701	1.3604	0.02063	0.013228
COLGALT2	2	1.29125	1.43083	1.08699	2.44332	0.052562	0.032095
CFP	2	0	0	4.88551	1.37062	0.044424	0
IGIP	2	0.215403	0.239135	5.77266	0.070772	0	0
PODXL2	2	0.287909	0.240089	4.80954	0.945534	0	0
NOTCH4	2	0.17415	0.337429	1.35643	4.38053	0.00906	0.011627
PITPNM3	2	1.29051	0.829574	3.0008	1.10876	0	0.011104
SPIN3	2	0.652193	2.15387	1.17875	2.25495	0	0
PDE4C	2	0.266572	0.196883	5.47921	0.253175	0.012342	0
KRBA2	2	0.798822	0.273048	4.6468	0.414839	0	0.033521
PLXNA2	2	0.113743	0.041946	2.10205	1.46305	0.020988	2.39822
ZSCAN12P1	2	0.148511	0.246962	4.16025	1.56203	0	0
FOSB	2	0	0	5.99196	0	0	0
UNC5CL	2	0.63771	0.707686	3.46179	1.12833	0.020564	0
UNC5C	2	0.014691	0.048767	0.28712	2.86976	0.012205	2.72039
ATP6V0E2-AS1	2	0.250393	0.500206	2.48654	2.63281	0.020999	0.054305
MBLAC2	2	0.350587	0.155439	5.20001	0.184382	0	0.037714
ZBTB49	2	0.576565	0.349097	3.01218	1.96329	0.021992	0
GRIA2	2	0	0	3.34993	0.611517	0.011748	1.91905
PAK7	2	0.159804	0.141664	3.61439	1.93332	0	0.017157
RAB30	2	0.234882	0.194927	3.05808	1.20031	0.006158	1.16065
ILDR2	2	0.520644	0.198712	0.138354	4.88825	0.014928	0.076557
ZNF833P	2	1.61072	0.358443	1.74963	2.1155	0	0
NEUROD1	2	0	0.056934	4.35887	0.573039	0.021516	0.807058
PSMG3-AS1	2	0.364998	0.130194	0.910322	4.2984	0.049092	0
ADAP2	2	0	0.188122	3.92595	1.48423	0.02372	0
PLK5	2	0	0	5.61362	0	0	0
FAM84A	2	0.138992	0.102605	4.77213	0.509901	0	0.086672
DISP2	2	0.029554	0.065487	0.826133	3.08964	0.0493	1.53746
CHL1	2	0.061024	0	3.17838	0.119087	0	2.20315
SPATA18	2	0.104309	0.038528	4.32893	0.571518	0	0.504929
CCNI2	2	0.060165	0.267337	4.62224	0.593082	0	0
KIAA1549L	2	0.124415	0.137643	2.34906	1.59579	0.005165	1.3225
ROBO2	2	0.091399	0.040465	2.10971	1.49076	0	1.76394
NTNG1	2	0	0	1.89043	3.56424	0.022081	0
FAM172A	2	0.487735	1.00888	1.60014	2.29295	0	0.03653
HECW1	2	0.02261	0.025035	2.21481	3.1375	0.009412	0
ERO1LB	2	0.294192	0.195561	4.35657	0.483573	0	0.078882
SCN2A	2	0.06811	0.056534	3.07806	0.503982	0	1.59676
SGIP1	2	0.02648	0.043945	1.785	0.888476	2.37795	0.174697
SLC9A5	2	1.29694	1.30338	1.16063	1.49188	0.033903	0
ZNF763	2	1.12975	0.594385	2.38963	1.17201	0	0
UBASH3B	2	0.595068	0.635292	2.3707	1.6352	0.017687	0.011348
SLC23A2	2	0.443484	0.420837	3.17068	1.18065	0.017555	0.022525
MCPH1-AS1	2	0.218356	0.282401	3.01441	1.72253	0	0
CACNA1B	2	0.18146	0.066927	3.78894	0.887633	0	0.294215
ITGAM	2	0.031449	0.104543	5.05416	0.020676	0	0
EPHX1	2	0.294761	0.218974	3.5163	1.16095	0	0
FHDC1	2	0.953132	0.201024	3.82569	0.164156	0.018894	0.012127
AKAP10	2	0.650624	0.509196	3.26304	0.679274	0.031996	0
ACSM1	2	0.31306	0	4.76715	0.051399	0	0
MOBP	2	0.307954	0	4.67716	0.13742	0	0
RHOJ	2	0	0.092987	2.52706	0.688875	0.070161	1.69731
ZNF570	2	0.158986	0.265331	4.36423	0.261025	0	0
IFIT5	2	0.149333	0.206945	3.00414	1.66884	0.015601	0
QRICH2	2	0.064119	0	2.77204	2.00085	0.080964	0.105086
POTEF	2	0.09795	0.114952	4.70173	0.090909	0.004812	0
ANKRD42	2	0.843125	0.745107	1.62413	1.77294	0	0.024458
KCNH8	2	0.058729	0.065065	1.65902	1.4094	0	1.77936
ST8SIA3	2	0.585608	0.316082	2.6728	1.39038	0.005932	0
FAM160B1	2	0.788443	0.676043	2.92803	0.551894	0	0
EP300	2	0.84747	0.974681	1.37855	1.68306	0	0.044256
PTGDR2	2	0.265317	0.647964	3.14532	0.697384	0.155878	0
ZNF772	2	0.616217	0.744683	1.15936	2.35741	0	0
CROCCP3	2	0.552339	0.642434	2.62657	1.01689	0.011511	0.014796
RELN	2	0.012499	0	3.34312	0.041105	0.010378	1.422
ADGRB3	2	0.02624	0.029063	2.68172	0.414092	0	1.6717
TRIM67	2	0	0	2.18731	1.04673	0	1.58444
RIMS1	2	0.186461	0.310318	3.56583	0.735237	0	0
ZNF440	2	0.539099	0.199198	2.91229	1.13408	0	0
AOC3	2	0.065788	0.07311	4.42776	0.172872	0	0
ABALON	2	0.08524	0.37953	1.90584	1.34329	0.036082	0.989162
LOC100130872	2	0.089617	0.066194	4.33541	0.216048	0.012459	0
LINC00565	2	0.063317	0	0.038021	4.61725	0	0
KC6	2	0.385272	0.965827	2.33559	1.01164	0	0
PRR26	2	0.490817	0.242189	3.46259	0.501692	0	0
DLG5-AS1	2	1.12359	0.963663	0.21393	2.38293	0	0
ZXDB	2	0.576742	0.754945	1.52394	1.74103	0	0.042104
TBC1D32	2	1.1606	0.835762	1.70815	0.877343	0.012098	0
NOV	2	0	0	2.73634	0.591461	0.025233	1.14498
SLC22A4	2	0	0	3.54091	0.858387	0	0
CSRNP3	2	0.24521	0.203457	2.02046	1.54344	0.00509	0.335244
FLJ36777	2	0.223783	0.082958	3.5052	0.489926	0	0
TET2	2	0.090856	0.098538	2.53924	0.582098	0.019069	0.96832
NMUR2	2	0	0	1.73364	2.55164	0	0
TBC1D8	2	0.435034	0.48225	2.98111	0.357482	0.015146	0
CACNG2	2	0	0.036648	1.33871	0.826137	0	2.06107
AKR7L	2	0.264276	0.335922	2.90943	0.694292	0.031876	0.020749
C8orf37	2	0.31651	0.300966	2.59313	1.04013	0	0
PCDH10	2	0.032589	0.019149	2.94499	0.322117	0	0.931126
FAM41C	2	0.386852	0	2.22816	1.58716	0	0
DFFB	2	0.606718	0.336678	2.01745	1.16294	0.021196	0.02741
MAGEE1	2	0.491133	0.499264	1.70942	1.45273	0.01712	0
AK5	2	0.826555	0.967954	1.64627	0.724321	0	0
APOLD1	2	0.094482	0.279187	0.019127	3.72036	0	0
SLC8A3	2	0	0.059998	3.91732	0.106368	0	0
ASXL3	2	0.11478	0.063527	0.601229	2.65457	0.015911	0.622393
HIVEP3	2	0.023423	0.025912	3.34589	0.64697	0.009722	0
FAM171B	2	0.170926	0.09479	3.6989	0.028087	0	0.023078
ADARB2	2	0.086486	0.019144	2.31692	1.30826	0	0.276504
BEND6	2	0.518799	0.576143	2.83383	0.075751	0	0
ERCC4	2	0.325731	0.3366	1.98452	1.31379	0.018074	0.023196
TCERG1L	2	0.298053	0.529684	2.03819	1.1358	0	0
STARD6	2	0	0	3.72618	0.219639	0	0
ZNF252P	2	0.218295	0.241805	0.956882	2.42215	0.022745	0.043849
ZNF720	2	0.223656	0.620851	2.21132	0.808276	0	0.030411
PIN4P1	2	0.13458	0.224365	2.87217	0.663041	0	0
KIAA0586	2	0.938042	0.838917	1.21267	0.8699	0.022037	0
EIF4E3	2	0.606422	0.805941	0.907732	1.54764	0	0.012961
ENTPD3-AS1	2	0	0	3.56414	0.258708	0	0
ACTN2	2	0.393988	0.167891	3.15507	0.079701	0	0
TRIP11	2	0.487147	0.718924	0.898446	1.57818	0.045008	0.028853
RASGRF2	2	0.017887	0.138588	2.08887	1.48228	0.014873	0
MYO16	2	0	0	3.21706	0.463473	0.035528	0.011397
PAX8	2	0	0	3.67606	0	0.01741	0
KCTD7	2	0.466195	0.430658	2.1545	0.61936	0	0
PTPRE	2	0.148046	0	3.27558	0.214148	0	0
PCDH19	2	0.13594	0.083565	1.35999	1.96717	0.006271	0.080392
ZC3H12C	2	0.347084	0.256078	0.597415	2.36972	0.013738	0.017607
SDCBP2-AS1	2	0.214075	0.079333	1.93365	1.35929	0	0
AATK	2	0.146027	0.29121	3.09165	0.038403	0	0
PRKAR2A	2	0.529509	0.29423	1.86959	0.826129	0	0.036199
MORF4L2-AS1	2	0.215485	0.657873	1.25822	1.41597	0	0
ZSCAN12	2	0.808025	0.902927	0.729866	1.05533	0	0.041899
CD8A	2	0	0	3.20228	0.329826	0	0
GRIN2C	2	0	0	2.43077	1.08666	0	0
ERCC6	2	0.194117	0.35804	2.16611	0.77667	0.006722	0
TMEM132E	2	0.064392	0	3.27684	0.127004	0	0
ZC3H12B	2	0.201828	0.424519	2.70563	0.119457	0	0
NIM1K	2	0	0	3.05755	0.375712	0	0
ZNF540	2	0	0.108411	2.19104	1.11875	0	0
ZNF536	2	0.090496	0.033422	2.04559	1.03132	0	0.194195
RAB6C-AS1	2	0	0	2.64515	0.712877	0	0
ETAA1	2	0.512095	0.826424	1.22416	0.764912	0	0
MYCBPAP	2	0.432206	0.213151	2.61276	0.031561	0	0
KLLN	2	0.035085	0.038889	2.67511	0.507428	0	0.018871
TENM2	2	0	0.016659	1.50699	0.267349	0	1.41019
PRDM13	2	0	0	0.085722	3.07835	0	0
LRRIQ1	2	0.517055	0.361729	0.501405	1.75357	0	0
ITIH4	2	0.095933	0.106449	0.114719	2.74298	0	0.025973
DNM3	2	0	0.074699	2.06649	0.931786	0	0
PLXNA4	2	0.102622	0.101826	1.09762	0.672953	0	1.09087
PLEK	2	0	0	2.98889	0.035643	0	0
NLRC3	2	0.068831	0.076211	1.32115	0.829819	0	0.711187
PPFIA4	2	0.569936	0.227148	2.01654	0.164886	0	0.024315
NRIP1	2	0.290323	0.92128	0.4706	1.27288	0.00805	0.010324
LIG4	2	0.185395	0.168072	1.60432	0.996629	0	0
WNK3	2	0.531002	0.530166	1.15767	0.715578	0	0.006881
SLC25A53	2	0.402302	0.419289	1.08194	1.01151	0.009854	0
KIAA1161	2	0.251038	0.02527	2.22175	0.405202	0	0
NAT16	2	0	0	2.67508	0.207275	0	0
KDM7A	2	0.443565	0.543457	0.854057	1.00024	0.019747	0.016869
TBC1D12	2	0.308474	0.256238	1.38975	0.878963	0.010709	0.013758
MACROD2	2	0.304659	0.305565	1.0894	1.13464	0	0
SLC25A34	2	0	0	2.1539	0.657273	0.020969	0
FTX	2	0.379505	0.421784	1.16748	0.835885	0.018807	0
OSMR	2	0.053451	0.228722	2.31878	0.210875	0	0
SLCO5A1	2	0.223152	0.198036	1.57283	0.791855	0	0
ANGPT1	2	0.207449	0.19154	1.79181	0.59098	0	0
DSEL	2	0.313221	0.294624	1.47517	0.669529	0.013014	0
MGAT4A	2	0.407547	0	1.09571	1.2595	0	0
STS	2	0.069224	0.127754	2.01366	0.470386	0	0.036998
PRR18	2	0	0	2.48208	0.226699	0	0
NEURL1	2	0.13903	0.115575	1.13863	1.27959	0.014515	0
FAM71F2	2	0	0	2.21481	0.456433	0.010694	0
FAM227A	2	0.489585	0.38843	0.681878	1.06223	0	0.007456
LOC100126784	2	0.202415	0	2.34273	0.079831	0	0
ZNF696	2	0.478048	0.635685	0.24657	1.23623	0	0
DENND2C	2	0	0	2.37452	0.199486	0	0
MFSD4	2	0	0	2.52277	0.048395	0	0
CHD5	2	0.045078	0.016627	1.958	0.177892	0	0.367863
STX18-AS1	2	0.189951	0.562792	1.17866	0.623952	0	0
KIF9-AS1	2	0.184825	0.273764	1.03536	1.05238	0	0
EML6	2	0.074408	0	2.11761	0.342549	0	0
NKAIN2	2	0.051624	0	1.85404	0.610721	0	0
JAK2	2	0.336858	0.186581	1.4352	0.553723	0	0
CDCP1	2	0.564487	0.217439	1.69083	0	0	0
ANK1	2	0.297723	0.055059	0.831072	1.27907	0	0
C1orf116	2	0.055792	0.061804	2.25564	0.01834	0	0
ALG10B	2	0.302396	0.412225	1.09203	0.566237	0	0
ANKRD34A	2	0.294061	0.139772	1.27872	0.63508	0	0
LRRTM2	2	0.052567	0	1.76479	0.51848	0	0
RPS6KA6	2	0.515544	0.295144	0.421513	1.06395	0	0
SHISA6	2	0.434184	0.267872	1.51029	0.079561	0	0
RGS6	2	0.18731	0.266757	0.588411	1.23172	0	0
MDGA2	2	0.081129	0	1.83185	0.24162	0.034962	0
SLC7A14	2	0.014312	0.031672	1.89001	0.216509	0	0
GRIK4	2	0.077558	0.113141	1.79798	0.134395	0	0
SHC4	2	0.065631	0.1091	1.46512	0.474634	0	0
ATP2B2	2	0	0.018237	1.26042	0.130133	0	0.685033
PLCL1	2	0	0	1.80815	0.263221	0	0
UNC80	2	0.064091	0.070918	1.18838	0.541206	0	0.170206
SPATA6L	2	0.20201	0.044803	1.06053	0.690486	0	0
HPCAL4	2	0.03375	0	1.62804	0.26629	0	0
BMP8A	2	0.118321	0.058246	1.5936	0.103735	0	0
ANKRD44	2	0	0	1.11858	0.381121	0	0.348689
ACSL6	2	0.023359	0	1.77544	0.01536	0	0
LYST	2	0	0	1.48588	0.295137	0.018048	0
LOC101927914	2	0	0.041225	1.72881	0	0	0
SLC6A17	2	0	0	1.15961	0.060449	0	0.54041
OPRM1	2	0.083107	0.062968	0.331121	1.09769	0.006541	0.049135
PLEKHM3	2	0.147998	0.032753	1.06939	0.35043	0	0.007876
GRIN3A	2	0	0	1.25978	0.346232	0	0
UNCX	2	0	0	1.52508	0.068632	0	0
TPTE2P1	2	0	0.125701	0.202159	1.10486	0	0
EPHA5	2	0	0	1.11552	0.092755	0	0
CRABP1	3	570.323	832.674	1094.17	11638.8	16064	357.102
GNB2L1	3	2844.37	3375.11	1341.29	2173.63	10308	8247.92
RPL4	3	2723.8	2774.62	1756.36	1282.8	6413.96	3947.3
TUBA1A	3	394.959	384.942	1729.89	4352.68	1329.47	6892.41
TIMP1	3	210.128	198.568	289.244	230.834	344.996	11118.9
MDK	3	1500.27	1400.62	115.071	933.1	3276.67	1902.97
TUBB3	3	76.3808	82.6871	396.642	1080.81	81.4847	1997.33
KRT18	3	134.972	129.71	144.171	10.6371	1746.56	802.914
TPM1	3	207.408	271.185	119.342	136.23	1225.22	983.772
ACTA2	3	31.697	35.5303	643.623	244.711	1023.22	738.558
KRT8	3	36.5361	31.8068	14.3941	15.3729	1799.69	760.306
NAP1L1	3	255.032	257.893	122.342	122.245	614	1074.07
FAM127A	3	57.0089	54.1094	236.166	309.454	338.488	1420.5
NPC2	3	291.689	311.28	136.87	176.213	1019.02	393.108
SLC25A5	3	270.556	331.485	163.953	129.566	782.345	385.188
NME4	3	313.752	338.045	54.9402	130.068	863.865	265.249
MAGED1	3	60.4012	58.7948	363.659	419.062	321.158	633.225
COL1A2	3	14.9534	9.61684	35.3404	17.4856	392.668	1132.17
COL1A1	3	18.4767	20.4625	53.5117	6.69704	209.541	1268.05
COL3A1	3	4.53178	4.54165	6.26831	2.80242	153.438	1329.8
MYL7	3	5.986	12.3188	5.56546	2.34093	1292.02	1.32899
SPARC	3	36.2381	37.5652	54.7388	71.1791	147.709	903.242
ACTC1	3	22.9316	18.5612	5.04238	3.39755	1102.33	57.5066
CHCHD2	3	13.1009	16.18	11.1242	6.3057	1156.84	4.79446
TMEM14C	3	130.529	136.349	39.6423	66.839	499.719	132.272
FN1	3	5.51799	6.13144	10.6813	2.94823	138.45	740.301
RTN1	3	7.74762	8.09297	329.263	57.5478	1.56268	446.337
DCTN2	3	24.2867	20.7041	56.3299	49.8254	239.168	430.738
H19	3	11.504	10.6459	2.61193	2.04893	164.951	627.107
PLD3	3	24.1741	24.876	154.41	99.6885	226.212	248.739
PDLIM7	3	20.2892	24.0023	53.9115	174.025	347.109	157.18
CLU	3	94.3276	112.4	50.4927	49.5931	140.154	221.666
GNG8	3	23.5416	0	0	0	0	639.546
ZYX	3	28.3426	17.2395	98.415	159.673	189.803	169.384
CRABP2	3	86.2008	132.728	10.094	24.8004	319.579	69.5032
PDLIM1	3	59.8957	64.3092	23.9301	6.94513	223.016	254.482
TXNIP	3	1.88137	2.2624	171.93	43.8891	143.399	254.18
GPM6B	3	22.6127	22.4004	100.481	135.771	73.9658	212.709
PEF1	3	14.9733	16.1331	95.9216	79.4035	192.506	159.449
YBX3	3	49.4068	50.2018	23.0733	9.57233	226.756	179.548
MSX1	3	5.68004	4.18345	9.33342	16.5646	426.575	38.921
CNN3	3	19.4228	17.7684	30.6607	26.4559	179.862	216.499
KRT19	3	34.9089	30.4708	1.54497	1.05834	279.46	135.723
FXYD5	3	73.2034	116.857	25.7466	4.11673	81.2508	175.531
MEST	3	40.9771	30.0795	16.3052	24.373	241.033	117.412
GDI1	3	16.6933	16.6503	83.6276	96.6248	43.5307	206.299
ACTG2	3	9.8591	16.7085	87.4833	5.88492	268.058	68.3477
HAUS4	3	28.5638	21.1818	0.743189	3.87348	310.738	86.4559
PLTP	3	23.3415	23.6415	8.0942	19.2553	60.4572	304.704
APLP1	3	9.11128	9.27466	73.094	115.237	1.83773	222.356
COL6A1	3	6.39771	4.80657	53.9042	40.2593	24.3774	298.122
RPN1	3	14.9065	14.3938	32.2383	30.1294	183.903	150.795
BMP4	3	5.67456	3.28168	1.61234	1.80792	373.57	29.8781
HERPUD1	3	4.47461	5.91958	169.459	17.3885	10.6419	206.513
MAD2L1	3	58.3457	63.6731	7.81447	18.9069	229.869	33.9065
PRPH	3	2.58075	1.28816	0.592175	11.3935	1.4329	370.01
CTGF	3	9.50142	14.6796	3.7271	42.0967	229.57	80.1354
GNB2	3	12.5458	10.6529	72.5619	54.0506	53.7778	174.683
IGFBP7	3	1.27719	1.78833	95.8256	0.732504	85.1702	175.728
PRMT2	3	8.56142	7.86357	64.4631	80.8763	139.648	52.5529
NQO2	3	42.5363	51.7904	4.63588	16.2915	173.116	52.9708
SAT1	3	11.8332	11.218	70.6397	7.48693	83.6637	153.344
CXXC5	3	8.69545	6.68894	38.7751	32.9207	73.2582	172.279
PCOLCE	3	18.495	13.4015	1.68493	7.35093	155.836	121.589
FAM195B	3	13.3869	8.9743	18.1487	38.812	124.658	113.048
LUM	3	1.511	0.756247	1.04711	2.13362	26.0278	280.527
BAMBI	3	3.63045	2.2352	6.31151	25.3376	85.1628	188.953
MCM3	3	53.8365	56.061	7.13382	14.2508	125.506	47.7606
HSD17B8	3	11.6605	11.8262	2.81082	14.7828	182.516	80.7048
CA14	3	38.9158	24.0635	3.74352	16.7195	192.041	28.5352
ANXA1	3	1.86017	3.17328	35.4901	3.37494	179.216	79.5946
MEIS2	3	2.67667	5.09781	67.7204	65.1482	35.8292	119.389
LOXL1	3	9.88839	8.46517	5.66272	4.38903	96.7806	162.619
FSTL1	3	31.2804	22.7303	7.06334	15.8804	150.351	58.9469
FLJ20021	3	7.45483	6.38782	38.0782	47.9099	73.0265	111.755
CRYAB	3	5.82303	8.97911	20.656	0.395709	162.162	83.0801
GPC3	3	36.5277	14.4758	0.821053	0.313875	106.062	116.679
PRCP	3	25.5455	25.5105	11.7997	12.0332	102.619	93.2278
SIRT2	3	6.65996	6.2085	36.6621	59.4524	74.1491	86.6288
GALP	3	0.875603	1.72511	0.530471	0.692559	265.411	0.521879
LIN37	3	4.83463	5.93777	57.4317	62.1567	41.3893	90.3539
EFNB3	3	5.84926	5.48772	22.5151	69.258	5.73907	148.29
SHC1	3	35.335	36.2102	18.3834	20.2809	44.3987	102.275
SLC22A17	3	7.98024	5.25093	28.1365	44.4414	6.39461	152.425
CHPF	3	5.44292	3.87598	27.8374	13.2162	34.3928	159.388
TPST2	3	8.22763	8.01386	1.60569	4.10805	207.359	12.2219
DUSP23	3	1.27912	0.726284	6.2168	0.208807	231.136	0.202611
DNER	3	0.841015	0.984956	79.8075	14.8317	0.254467	141.509
SLC1A5	3	28.5038	32.1723	9.72699	13.1782	96.658	56.8289
LOC101927497	3	0.739757	0.870074	22.1899	89.3783	86.4024	30.389
BTD	3	31.8176	25.3739	1.04827	10.229	152.433	7.40921
PINLYP	3	39.3255	55.5699	0	8.03626	117.541	6.91494
PLK2	3	1.21947	0.923179	88.0419	13.9166	65.2121	54.7807
RGS10	3	22.6775	25.0386	1.07405	0.30334	84.717	89.1285
PGM1	3	17.7923	23.0684	9.41056	6.17711	153.519	11.9499
TPBG	3	47.8692	13.4035	3.88867	10.4021	56.1553	85.3916
PTGR1	3	35.7277	36.0852	2.24976	6.1904	127.581	9.2563
MAB21L1	3	0.6906	0.766642	28.0858	7.67984	0.445874	178.207
FLYWCH2	3	7.09486	3.91193	13.5621	20.6519	84.6536	84.7814
IGFBP4	3	11.9284	9.3938	0.982801	7.0889	117.216	66.05
SERPINE2	3	9.59157	9.30857	11.5745	2.81822	70.5477	106.459
SPTAN1	3	7.66556	5.61535	51.4605	39.7101	35.7611	70.0144
SERPINE1	3	0.576274	0.213151	3.61767	0.725897	0.44277	201.804
CRHBP	3	0.7097	0.197553	3.05868	0.232982	0.225522	202.451
COL4A2	3	5.2901	5.44141	2.24748	14.4868	30.8463	142.27
TMEM141	3	28.9703	40.4193	18.1224	8.87677	61.6792	42.3469
ADGRG1	3	1.94551	2.61022	45.6148	42.4636	0.606168	106.41
TNNT1	3	49.9845	36.8889	0.465943	0.595069	110.216	1.4743
BIN1	3	4.97165	5.54817	30.1161	33.8551	63.0226	59.1565
FXYD7	3	1.50379	3.75083	19.9579	43.8138	1.89237	124.296
SERPINF1	3	43.8705	24.7118	5.20613	1.15158	46.1731	71.6827
CENPH	3	33.208	35.1541	2.33829	15.7922	90.3941	14.8395
C1orf61	3	0.667018	1.00156	28.3954	18.3352	0.488654	141.556
CACNA1C-AS2	3	5.01831	0.881698	0	0.251675	183.505	0.254991
HPCAL1	3	2.29773	3.29519	32.0803	8.97322	58.5109	84.2887
LAMB1	3	13.6916	13.8486	9.19851	1.5448	62.8733	87.8466
FBLN1	3	38.8951	24.5883	8.26396	10.0091	18.8255	87.2689
NR2F1	3	1.21902	0.630851	35.2494	37.4467	5.86353	106.151
TNNI3	3	31.4481	36.5248	0.746948	1.08291	68.4515	45.0001
KIFAP3	3	0.976881	1.99658	48.8719	25.6028	69.5301	35.4095
MTHFD2	3	25.5924	26.6266	10.3	2.86836	50.1792	66.7585
TTR	3	0.61935	0	0.258533	1.62203	0.180689	176.518
PLS3	3	33.7635	24.1219	13.8112	4.83499	90.8604	9.85433
PRSS23	3	5.32455	5.34542	16.566	7.66068	118.489	20.1572
SNHG18	3	7.39243	11.5479	0.415761	1.4179	46.8165	105.524
LMF2	3	4.86534	3.13578	5.00895	12.8258	63.7418	82.5763
P4HA2	3	2.44764	1.87172	5.78303	2.98635	1.01759	155.488
TIMP2	3	5.59972	4.92217	29.605	14.3139	36.9798	77.0332
METRNL	3	2.68711	3.57175	5.71301	22.8596	57.8551	75.3015
RASL11B	3	1.65111	4.40993	2.34288	4.44532	138.424	16.6723
ZMYM6NB	3	22.3946	25.4209	2.72727	9.23169	97.844	8.47042
RDM1	3	27.3506	36.5064	1.93481	15.134	83.2543	0.325101
ESRG	3	24.076	30.5962	0.204641	0.417649	109.023	0.185419
GNG11	3	0.79563	1.56488	13.9176	12.8952	83.9077	51.3243
OSCP1	3	4.23557	3.37602	33.7989	32.4585	1.03586	86.5343
LOC101928307	3	0.484954	0	32.0866	26.1893	0.22991	100.263
SUZ12P1	3	9.03551	5.28303	2.62148	3.80896	125.073	12.5215
LOC102724719	3	2.36242	6.5074	0.588185	0	144.939	0
COL6A3	3	0.448712	0.29423	2.29471	0.349767	9.0826	141.766
CHMP6	3	4.77937	3.32904	1.32919	26.6658	64.4403	53.2368
RND3	3	1.49333	1.84663	25.2305	30.7437	21.2	72.1361
GLMP	3	12.6851	9.86246	2.54186	3.6934	92.5702	29.351
ANXA11	3	8.08817	6.15907	6.31373	1.58272	90.1522	38.3673
PCK2	3	30.8322	35.3468	1.32526	2.13724	29.8831	50.9283
ALX1	3	4.85026	7.37937	2.97331	7.42239	111.328	11.3243
MAT2B	3	4.93908	5.08435	2.27471	6.6634	104.301	21.7007
LOXL2	3	6.18966	5.23556	1.84593	3.96434	41.8434	84.5907
GPSM1	3	3.97089	3.21075	24.5499	36.2075	13.9732	60.3254
TFPI2	3	1.47878	0.857305	1.69925	1.64729	22.6028	113.475
CENPT	3	3.02948	3.66638	0.890398	9.11009	102.749	21.8838
EGFL7	3	5.94444	7.46529	0.327446	2.19034	124.098	1.13725
SELENBP1	3	22.5058	17.6246	1.10464	8.06297	63.1979	27.4276
GALK1	3	5.94736	8.62216	3.25022	3.7353	87.8055	30.1882
TGIF1	3	20.0814	19.3084	3.50017	4.62075	34.5208	56.3014
CHEK2	3	21.531	23.6533	2.57948	10.8013	65.2989	13.089
SKP2	3	12.5782	13.3291	3.24482	7.00125	96.9157	2.4498
NAPRT	3	18.5288	20.7415	0.235038	4.2623	84.1254	7.49148
EIF2D	3	5.64817	4.66917	2.83098	5.26332	92.3771	23.6613
COPG1	3	1.9996	1.33152	11.2441	6.11049	40.3716	72.4193
LOC100507002	3	5.8767	7.72038	0.399584	1.21209	108.414	9.73505
OTX2	3	33.5445	17.4617	1.03974	0.489027	61.3283	19.4922
DEGS1	3	5.44245	8.303	2.39095	3.82956	52.4202	60.3749
DCN	3	0.920389	0.739171	0.225415	0.245733	26.7358	103.571
SQLE	3	7.93672	10.64	3.79377	7.17991	59.0415	42.4508
ENO3	3	15.1258	16.6016	0.699712	7.42066	89.7448	1.00631
CERCAM	3	2.51409	3.11479	5.49141	14.1994	26.3276	78.1798
VTN	3	0.197336	0.439816	0.11971	0.582899	0.251507	128.031
COL5A1	3	1.31251	1.20416	2.40535	2.88496	6.24543	114.642
CTNNB1	3	5.38425	3.51412	11.8083	7.57975	54.0873	45.5217
TFPI	3	6.05351	6.8677	0.459636	0.724303	103.992	8.7789
VAMP2	3	3.1084	2.3868	13.329	5.54144	56.4076	44.9973
TMEM59L	3	0.616949	1.14627	34.9105	7.49123	5.86023	75.3846
ZNF584	3	0.912506	0.780338	31.5061	3.59631	66.7307	21.8522
FZD7	3	25.811	23.2697	0.725212	4.17719	53.8769	17.5085
MSMO1	3	18.3784	20.2847	8.04562	11.1524	26.2152	41.2247
MYL4	3	2.77255	3.7852	0.145722	0.604726	113.108	4.29979
WNT1	3	13.1733	17.7267	0.20853	0.136629	0.233786	91.0843
LMCD1	3	0.858781	0.329055	0.358723	3.70092	19.1615	97.6545
MYL5	3	3.71919	4.23011	2.20343	17.875	54.9874	38.5704
TAC1	3	1.04783	1.34028	36.1449	14.14	0.386907	67.5444
PROC	3	0.644411	0.205063	4.2919	0.846128	112.357	0.102121
GPM6A	3	0.939121	0.921377	37.8669	16.6716	0.124198	61.0942
NCK2	3	3.00858	2.4368	2.48338	4.60063	62.2323	41.2291
VAT1L	3	22.1388	21.674	6.13884	5.48013	40.1515	19.6177
HAPLN1	3	0.351043	0.95482	0.322878	0.356683	102.941	8.96235
ZNF503	3	2.60896	2.25043	20.4431	29.7533	49.5764	7.89839
ST7	3	1.69004	1.53525	21.4623	26.1543	34.3957	27.0958
ROBO3	3	2.03551	2.47408	1.89578	44.1938	10.7846	49.7828
CRY1	3	2.18015	2.77909	30.2151	2.31696	33.2667	38.3037
KDELC1	3	3.34024	3.46186	1.32678	2.89177	86.4492	11.5613
LRP10	3	2.11792	2.0366	10.4086	7.73296	25.6549	59.5211
PDLIM3	3	2.35527	1.19089	9.32686	3.50815	46.9193	43.9549
MANEAL	3	1.89401	1.89644	18.2369	26.2227	0.304009	57.931
NR2F2	3	1.56105	1.68642	11.3831	32.0581	34.5985	24.4057
UBE2QL1	3	0.480935	0.452698	30.1296	10.5786	1.13154	62.3784
TIMP3	3	0.539909	0.598043	8.40696	2.0768	5.16391	86.7636
BGN	3	1.2216	1.57171	0.926862	0.422382	8.68718	90.6287
TRIB3	3	1.95501	1.26898	15.9634	6.36584	34.0001	43.2145
CYBA	3	0.8835	0.333711	0.378744	5.19522	1.84969	94.0548
PALM	3	1.01932	0.754593	10.4198	24.8601	1.11801	64.4285
PRR19	3	2.4185	3.55607	11.4409	24.1672	49.4225	10.2217
CXCL14	3	1.88123	1.27426	0.839406	4.13574	51.1938	41.6844
LY6H	3	0	0.233173	25.3246	9.23166	0.544568	64.6003
FLT1	3	1.10954	0.660483	0.678076	0.224385	0.035904	96.6786
ALDOC	3	15.2743	16.0161	4.51339	4.02351	20.0322	39.3085
TGM2	3	0.654161	0.639967	2.56972	0.303539	84.1277	9.44104
SLC16A1	3	14.9791	20.1181	2.02574	4.56798	38.4426	16.581
AREG	3	0.136945	0.30621	0.126007	0.269431	0.088183	92.6919
C1orf56	3	2.77456	2.73408	6.0733	12.2861	26.7013	42.31
TSTD2	3	3.85537	3.82315	24.0851	14.185	37.9819	8.78013
ZNF419	3	3.24118	3.51987	12.2972	9.26494	44.6832	19.5936
CTSV	3	15.1643	13.6934	3.1604	0.971334	56.9129	0.266282
GNG2	3	2.26306	2.86254	19.2153	11.313	10.7606	42.8819
CD9	3	18.0962	19.6328	0.728199	4.5917	0.396402	45.2428
[truncated: 645 more rows]
